# Supplementary material for: Comprehensive Analysis of Metabolome and Transcriptome Reveals Physiological Processes Related to Larval Development of Barnacles (Megabalanus volcano)
Source: Animals (Basel). 2026 Jan 28;16(3):413. doi: 10.3390/ani16030413 (PMC12897097; doi:10.3390/ani16030413)
Supplement: Supplementary file 1 [file animals-16-00413-s001.zip]

Archive with 3 entries (2 files):
- animals-4035642-supplementary/
- animals-4035642-supplementary/Supplementary figures.pdf
- animals-4035642-supplementary/Supplementary tables.xlsx
