# Supplementary material for: Comprehensive Analysis of Metabolome and Transcriptome Reveals Physiological Processes Related to Larval Development of Barnacles (Megabalanus volcano)
Source: Animals (Basel). 2026 Jan 28;16(3):413. doi: 10.3390/ani16030413 (PMC12897097; doi:10.3390/ani16030413)
Supplement: Supplementary file 1 [file animals-16-00413-s001.zip › animals-4035642-supplementary/Supplementary tables.xlsx]

## Sheet: Table S1
Table S1. Primer sequence and product length of the target genes.
Gene ID	Forward	Reverse
NewGene_3081	CGACTGCCATCCTACCATCC	ACTGGTTGGATCTCGTGCAG
Sem0004100.1	GCCTCATCAGGGACGTGATC	CCAGCTTAGCCTCAACCTCC
Sem0108310.1	TCACCAAGGGCGATCACTTC	GAACACCTTCATCCAGCCGA
Sem0128870.1	ACCAGAAGAAGCTCGGCATC	GCGCCTCCATCTCAATCAGA
Sem0129320.1	GGCTTGTTCTATGCCCGAGT	GTGCCTCCATCTCGATCAGG
actin	CAGTCCAAGCGTGGTATCCT	GTCATCTTCTCGCGGTTAGC

## Sheet: Table S2
Table S2. Metabolomics Analysis of Developmental Samples of M.volcano.
#ID	name	class	sub_class	KEGG_annotation	EBM-1	EMB-2	EMB-3	NAU-1	NAU-2	NAU-3	CYP-1	CYP-2	CYP-3
pos_999	5-ethyl-4-hydroxy-2-methyl-3(2H)-furanone	Dihydrofurans	Furanones	C02741	222.099	2335.92	144.272	57.8216	131.891	234.731	0.77873	0.799499	1.59041
pos_998	Diisopropanolamine	Organonitrogen compounds	Amines	C05715	15.7441	5.22378e-08	5.22378e-08	5.22378e-08	5.22378e-08	5.22378e-08	5.22378e-08	5.22378e-08	5.22378e-08
pos_996	Apigenin 7-sulfate	Flavonoids	Flavones	C00519	176.523	60.5136	9.31815	64.0267	5.22378e-08	38.7966	29.7964	31.9819	36.2474
pos_992	2,4-Dimethyl-1,3-oxazole-5-carboxylic acid	Azoles	Oxazoles	--	138.281	131.029	5.22378e-08	36.1833	291.091	436.631	5.22378e-08	764.353	5.22378e-08
pos_990	2-Oxo-4-hydroxy-5-aminovalerate	--	--	C00475	602.626	394.949	622.915	844.805	745.531	1094.95	154.744	456.405	349.264
pos_986	2-Amino-5-[[1-[carboxymethyl(sulfo)amino]-1-oxo-3-sulfanylpropan-2-yl]amino]-5-oxopentanoic acid	Carboxylic acids and derivatives	Amino acids, peptides, and analogues	C03366	118.55	415.793	5.22378e-08	607.044	132.288	6.28926	5.22378e-08	5.22378e-08	55.1554
pos_985	Deamino-NAD+	(5'->5')-dinucleotides	--	--	379.018	463.184	2.15954	926.559	438.27	546.03	78.4914	5.22378e-08	64.6534
pos_971	(S)-Dihydroorotate	Carboxylic acids and derivatives	Amino acids, peptides, and analogues	C03104	338.023	332.059	866.148	985.745	1407.98	1480.04	149.184	31.6934	143.837
pos_970	Bucladesine	Purine nucleotides	Cyclic purine nucleotides	--	342.819	1671.94	449.625	623.035	570.096	468.19	143.681	5.22378e-08	129.413
pos_969	Pelargonidin 5-galactoside	Isoflavonoids	Furanoisoflavonoids	--	39.5317	488.644	57.1878	99.3923	78.7607	71.0342	39.2328	5.22378e-08	18.4551
pos_967	6-[(2S,3S,4R,5R)-5-(6-Aminopurin-9-yl)-3,4-dihydroxyoxolan-2-yl]oxane-2,5-dione	Purine nucleosides	--	--	26.7184	311.004	27.296	34.5354	78.7281	103.13	1.77975	5.22378e-08	5.22378e-08
pos_965	4-Hydroxymethylpyrazole	Azoles	Pyrazoles	C01613	12.6889	4.56154	11.5017	20.5988	10.4983	20.9563	5.22378e-08	5.22378e-08	5.22378e-08
pos_964	Polyvidone	Pyrrolidines	N-alkylpyrrolidines	--	170.635	303.288	134.727	229.067	219.479	264.558	8.60562	5.22378e-08	7.74397
pos_963	CDP-N-dimethylethanolamine	Pyrimidine nucleotides	Pyrimidine ribonucleotides	C16353	278.936	134.771	5.22378e-08	91.4517	5.22378e-08	5.22378e-08	5.22378e-08	5.22378e-08	5.22378e-08
pos_962	Phenol	Phenols	1-hydroxy-4-unsubstituted benzenoids	--	450.375	356.546	100.892	115.262	46.1648	67.6964	552.591	256.154	129.614
pos_960	Allyl crotonate	Fatty Acyls	Fatty acid esters	--	935.264	704.028	272.023	275.396	103.933	111.178	1158.39	599.593	309.295
pos_959	Piperidine	Piperidines	--	C01620	31.5708	15.6526	117.016	130.199	162.735	132.988	32.8821	65.181	57.7008
pos_9576	PE(18:4(6Z,9Z,12Z,15Z)/22:0)	Glycerophospholipids	Glycerophosphoethanolamines	--	121117	102101	130302	220260	178492	218106	302083	289574	283632
pos_9571	Aminoglutethimide	Benzene and substituted derivatives	Aniline and substituted anilines	--	1602.25	858.079	2457.95	3273.41	1524.87	1331.91	1690.41	1865.79	1620.33
pos_9570	Sorbitan stearate	Fatty Acyls	Fatty acid esters	C16616	4265.26	5536.94	2189.46	8550	2891.03	3272.35	713.417	903.056	998.042
pos_9567	2,5-diamino-6-(5-phospho-D-ribosylamino)pyrimidin-4(3H)-one	Organooxygen compounds	Carbohydrates and carbohydrate conjugates	C13050	118.013	5.22378e-08	329.946	135.244	318.457	302.98	58.8583	85.7498	49.599
pos_9564	8alpha-8-Hydroxy-12-oxo-13-abieten-18-oic acid	Prenol lipids	Diterpenoids	C04613	973.485	1412.84	5.22378e-08	14.3544	5.22378e-08	5.22378e-08	62.7918	97.9048	35.4014
pos_9563	Fenleuton	Benzene and substituted derivatives	Diphenylethers	C00096	55704.3	61926.9	95943	124474	119115	115831	69115.8	85080.8	77062.4
pos_9562	Threonylisoleucine	Carboxylic acids and derivatives	Amino acids, peptides, and analogues	C13280	5.22378e-08	5.22378e-08	19.9483	20.564	5.22378e-08	5.22378e-08	5.22378e-08	131.846	16.8971
pos_9561	(3Z,6Z,9Z)-dodecatrienol	--	--	C20921	5.22378e-08	5.22378e-08	37.3819	66.3908	83.451	89.2384	58.2014	190.075	69.9727
pos_9558	(20R)-Ginsenoside Rh2	Prenol lipids	Triterpenoids	C06890	1538.18	2235.93	179.851	2295.68	2092.28	1071.87	2291.18	534.536	1630.36
pos_9557	Phenylalanylproline	Carboxylic acids and derivatives	Amino acids, peptides, and analogues	C00063	2401.23	1486.27	4219.5	202.857	1600.92	756.399	5905.23	3142.02	4582.79
pos_9556	CMP-3-deoxy-D-manno-octulosonate	Pyrimidine nucleotides	Pyrimidine nucleotide sugars	C01004	228.277	554.576	2521.49	1083.47	2963.15	3089.57	354.696	1373.37	1035.46
pos_9550	2-Deoxystreptamine	Organooxygen compounds	Alcohols and polyols	C00247	15.1831	33.3362	42.2469	38.0505	28.5546	99.8788	5.22378e-08	193.574	5.22378e-08
pos_955	4-Deoxy-4-thio-alpha-D-digitoxosyl-calicheamicin T0	--	--	--	197.453	236.216	5.22378e-08	196.518	5.22378e-08	107.831	25.1144	5.22378e-08	9.46925
pos_9544	7-[(1R,2R,3R,5S)-3,5-Dihydroxy-2-[(3S)-3-hydroxyoctyl]cyclopentyl]heptanoylcarnitine	Fatty Acyls	Eicosanoids	C17244	4663.78	5719.91	4167.58	19471.9	9130.68	8835.06	4525.83	3614.17	4119.25
pos_9543	N-Nervonoyl Phenylalanine	--	--	--	101.115	127.116	340.655	3313.24	1450.02	1133.54	855.226	799.536	590.463
pos_9542	N-Arachidonyl dopamine	--	--	--	6391.4	6223.45	7037.86	16978.6	11510.3	10201.2	7717.69	6931	7558.06
pos_9531	N-Hexadecanoylpyrrolidine	Pyrrolidines	N-acylpyrrolidines	C00507	1808.54	1505.13	1169.99	1630.29	2152.28	1876.02	1079.15	2856.79	2156.69
pos_953	UDP-2-acetamido-4-(D-alanylamino)-2,4,6-trideoxy-alpha-D-glucose	--	--	C01111	40.2757	397.514	5.22378e-08	374.043	125.108	577.028	5.22378e-08	5.22378e-08	120.09
pos_9526	Vecuronium	Steroids and steroid derivatives	Steroid esters	C05640	1584.99	1449.03	1931.3	7361.86	4950.35	4519.45	3061.29	2285.04	2716.12
pos_9522	Icosenoic acid	--	--	--	43.3033	24.1804	360.565	253.918	376.994	175.532	312.516	257.492	231.673
pos_9510	Ganoderic acid F	Prenol lipids	Triterpenoids	--	98595.7	4208.13	140758	25680.9	5974.36	6814.44	4441.86	6161.28	3720.65
pos_9505	alpha-D-GalpNAc-(1->3)-[alpha-L-Fucp-(1->2)]-D-Galp	Organooxygen compounds	Carbohydrates and carbohydrate conjugates	C05422	7.08577	17.3551	2120.9	5.22378e-08	5.22378e-08	406.037	1744.66	57.8282	5.22378e-08
pos_9493	3-Oxo-alpha-ionol	Prenol lipids	Sesquiterpenoids	C16262	811.973	662.614	1523.95	2046.14	2292.65	1568.88	571.995	2739.73	1032.61
pos_9490	Dihydrojasmone	Organooxygen compounds	Carbonyl compounds	C09010	10.4657	5.22378e-08	43.7569	49.7079	56.912	138.506	129.189	75.8272	150.629
pos_949	Antrafenine	Lactams	Beta lactams	C05682	91.4188	124.536	1.21319	135.739	69.5938	48.9231	124.674	5.22378e-08	214.223
pos_9488	Tildipirosin	Organooxygen compounds	Carbohydrates and carbohydrate conjugates	C00122	102925	117737	184542	166321	204635	212819	101573	139177	113155
pos_9485	Glycerol 1-myristate	Glycerolipids	Monoradylglycerols	C00149	500.592	634.021	5.00469	460.804	4363.37	152.8	1791.95	663.412	657.668
pos_9481	Tetrahydrocorticosterone	Steroids and steroid derivatives	Hydroxysteroids	C00644	19.2361	611.072	5.22378e-08	5.22378e-08	5.22378e-08	5.22378e-08	5.22378e-08	5.22378e-08	5.22378e-08
pos_9466	2,3-Secoporrigenin	Naphthofurans	--	--	346.683	202.91	28.5833	224.273	5.22378e-08	5.22378e-08	5.22378e-08	28.4006	86.6595
pos_9464	N-Docosahexaenoyl GABA	Carboxylic acids and derivatives	Amino acids, peptides, and analogues	C06194	17387.7	12998.6	18218.6	40623.1	14973.6	23457.5	8369.5	7830.75	10061.4
pos_9461	N-Palmitoyl Lysine	Carboxylic acids and derivatives	Amino acids, peptides, and analogues	C08117	44861.8	56105.2	107109	50701.8	330475	113767	36230.3	89135.5	66912.9
pos_9451	(5Z,8Z,13E,15S)-11,12,15-Trihydroxyicosa-5,8,13-trienoylcarnitine	Fatty Acyls	Fatty acid esters	C00570	110.985	126.179	43.1752	0.741935	5.22378e-08	5.22378e-08	14.2311	5.22378e-08	5.22378e-08
pos_945	Biotinyl-5'-AMP	Purine nucleotides	Purine ribonucleotides	C21804	1473.87	1663.94	712.757	1088.71	799.83	1256.14	153.524	5.22378e-08	165.121
pos_9449	Ala Pro Arg Lys	--	--	C21632	862.003	1338.01	387.11	1405.58	1028.32	739.822	185.208	217.54	185.143
pos_9446	PS(24:0/PGJ2)	--	--	--	13131.8	16786.7	8584.48	12429.9	9157.47	6703.19	2225.71	2247.55	860.36
pos_9445	DG(14:0/PGE1/0:0)	--	--	--	61632.8	69949.5	46834.1	68230.2	92569.7	31328.1	43160.4	38796.9	30531.6
pos_9442	Pregnanetriol 3a-O-b-D-glucuronide	Steroids and steroid derivatives	Steroidal glycosides	--	81.4746	16.6813	1311.24	5.22378e-08	43.7085	129.851	18118.3	5987.26	967.366
pos_9436	Octadecyl fumarate	Fatty Acyls	Fatty acid esters	C00253	156.899	5.22378e-08	24.849	148.254	446.49	320.444	861.691	982.612	1508.82
pos_9430	Tetranor-PGEM	Keto acids and derivatives	Medium-chain keto acids and derivatives	C00408	5.22378e-08	5.22378e-08	268.299	5.22378e-08	389.045	375.295	5.22378e-08	5.22378e-08	217.97
pos_943	Vincosamide	Indoles and derivatives	Pyridoindoles	--	286.762	308.32	612.658	399.016	325.234	371.45	5.22378e-08	5.22378e-08	15.9881
pos_9426	Debenzoylzucchini factor B	Prenol lipids	Triterpenoids	--	1204.49	1593.41	456.452	1713.41	1639.61	522.888	556.164	338.536	739.239
pos_9424	Ascorbyl stearate	Fatty Acyls	Fatty acid esters	C10321	20015.8	18932.8	20058	23588	22282.8	20842.1	10491.6	14093.9	13322.3
pos_9423	N-Eicosapentaenoyl Arginine	--	--	C02076	5738.54	4649.72	1379.91	7310.24	1940.31	898.457	1458.5	939.455	1716.12
pos_942	Resveratrol 4'-(6-galloylglucoside)	Prenol lipids	Sesterterpenoids	--	101.29	267.304	197.23	160.243	222.846	236.297	1114.83	379.933	808.367
pos_9418	p-HPEA-EDA	Phenols	Tyrosols and derivatives	C20567	6140.19	248.68	11643.9	2371.39	97.7655	238.225	590.791	410.074	229.706
pos_9414	Cholic acid	Steroids and steroid derivatives	Bile acids, alcohols and derivatives	--	19.9717	22.5215	5.22378e-08	76.3022	542.393	144.965	851.761	988.6	1129.85
pos_941	b-D-fructosyl-a-D-(6-O-(E))-feruloylglucoside	Cinnamic acids and derivatives	Cinnamic acid esters	C04302	5.2528	428.691	20.84	96.105	76.9263	5.22378e-08	5.22378e-08	5.22378e-08	5.22378e-08
pos_9407	Tomentosic acid	Prenol lipids	Triterpenoids	C00019	1581.03	3133.11	1772.35	4077.42	2732.57	2312.54	784.226	1019.7	1015.01
pos_9404	3-(Acetyloxy)-2-hydroxypropyl octadecanoate	Glycerolipids	Diradylglycerols	--	1038.66	2600.39	1514.22	196.707	6799.83	23.0153	30.7905	140.4	67.1121
pos_940	Peonidin 3-(6''-acetyl-glucoside)	Flavonoids	Flavonoid glycosides	--	1744.32	2344.97	1596.92	1594.6	883.255	846.476	572.842	81.877	356.728
pos_9399	Secalciferol	Steroids and steroid derivatives	Vitamin D and derivatives	C17938	1092.64	2680.62	202.288	1876.11	370.687	591.888	317.166	196.12	134.747
pos_9398	N-Stearoyl Lysine	Carboxylic acids and derivatives	Amino acids, peptides, and analogues	C00490	48.362	505.719	1291.11	1766.06	4516.87	8825.13	1077.5	861.772	1456.49
pos_9393	Muricatetrocin C	Fatty Acyls	Fatty alcohols	--	31083.3	28326.4	43715	76911.5	61492.6	83811.1	51839.2	49025.8	44427.1
pos_9392	Thr Tyr Arg Arg	--	--	C02266	383.139	557.987	85.6514	153.034	442.027	71.8577	9599.66	728.206	184.399
pos_9387	DG(2:0/18:2(9Z,11E)+=O(13)/0:0)	--	--	--	127.628	5.22378e-08	5.22378e-08	5.22378e-08	134.307	5.22378e-08	25.3223	55.8555	161.389
pos_9385	Cyclooctatin	--	--	C05581	67.2437	281.645	5.22378e-08	90.7738	5.22378e-08	5.22378e-08	847.904	1434.01	1160.21
pos_9380	Angiotensin III	Carboxylic acids and derivatives	Amino acids, peptides, and analogues	--	3136.09	3580.27	1064.99	1096.54	445.303	240.353	155.56	504.669	162.436
pos_938	8-Methylthiooctyl glucosinolate	Organooxygen compounds	Carbohydrates and carbohydrate conjugates	--	183.4	330.759	259.975	349.005	299.796	316.292	44.2934	107.974	91.4046
pos_9379	Biliverdin-IX-beta	--	--	C20258	4299.29	5.22378e-08	16260.3	1396.07	795.404	3194.82	3953.53	1529.25	883.935
pos_9378	2,2'-Azobis(amidinopropane)	Organonitrogen compounds	Azo compounds	C06659	5.22378e-08	41.9284	207.606	2642.47	6.48222	5.22378e-08	47.0856	321.926	66.4035
pos_9377	Persenone B	Fatty Acyls	Fatty alcohols	C18314	3475.32	2503.94	4298.22	4910.09	5935.58	896.617	279.349	150.158	920.718
pos_9376	11-deoxy-PGF1β	--	--	C03227	2929.26	44716.4	5.22378e-08	40022.3	51896.5	17207.2	354.218	41424.3	95261.2
pos_9372	PS(24:0/20:4(5E,8Z,12Z,14Z)-OH(11R))	--	--	--	9.82411e+06	8.84337e+06	9.73228e+06	2.21989e+07	3.44638e+06	1.03107e+07	6.62211e+06	5.74717e+06	4.446e+06
pos_9370	PS(16:1(9Z)/22:4(7Z,10Z,13Z,16Z))	Glycerophospholipids	Glycerophosphoserines	C05512	176139	191680	257164	340903	291667	224947	181288	250603	481590
pos_937	CMP-N-trimethyl-2-aminoethylphosphonate	Organooxygen compounds	Carbohydrates and carbohydrate conjugates	--	151.293	489.5	147.707	253.324	189.021	249.466	99.8036	5.22378e-08	10.4368
pos_9369	Cadazolid	Quinolines and derivatives	Quinoline carboxylic acids	--	4798.91	5.22378e-08	25327.7	1224.6	1042.52	3884.47	5244.97	1657.38	391.908
pos_9362	Abt-510	Diazinanes	Piperazines	C00299	172.412	355.943	44.8672	5.22378e-08	46.8564	5.22378e-08	17.6948	5.22378e-08	5.22378e-08
pos_9361	DG(19:0/LTE4/0:0)	--	--	--	1.10736e+06	1.25603e+06	1.135e+06	1.72002e+06	1.94454e+06	1.44638e+06	1.43258e+06	1.19782e+06	997017
pos_9359	2-Octenoylcarnitine	Fatty Acyls	Fatty acid esters	--	1419.97	617.457	747.497	197.637	922.726	158.154	650.389	48.0828	185.96
pos_9356	N-(8-Amino-1-carboxyoctyl)-alanyl-proline	Purine nucleosides	--	--	10.1445	5.22378e-08	5.22378e-08	7.28414	5.22378e-08	5.22378e-08	5.22378e-08	109.874	127.813
pos_9352	PI(22:3(10Z,13Z,16Z)/6 keto-PGF1alpha)	--	--	--	575.172	1154.8	363.682	113.968	177.996	5.22378e-08	5.22378e-08	60.4003	47.7237
pos_935	Amygdalin	Organooxygen compounds	Carbohydrates and carbohydrate conjugates	C22293	593.113	1169.57	777.803	1189.09	983.889	1455.36	208.569	294.891	310.119
pos_9346	PGP(i-22:0/20:4(5Z,8Z,11Z,14Z)-OH(20))	--	--	C06895	2441.19	3646.02	1083.6	423.698	732.991	143.954	295.698	260.823	5.22378e-08
pos_9345	DG(13:0/6 keto-PGF1alpha/0:0)	--	--	C01268	159504	121908	225383	281070	161905	193186	118293	159893	160819
pos_9344	2-hydroxy-3-methylbutanedioylcarnitine	Fatty Acyls	Fatty acid esters	C05925	4265.08	5.22378e-08	11907.7	148.552	597.745	2394.12	1727.34	293.359	1754.9
pos_9339	9,10-Dihydroxy-12,13-epoxyoctadecanoate	--	--	--	1045.07	955.616	29.5593	248.124	5.22378e-08	198.686	3860.79	5332.59	4095.22
pos_933	trans-Piceid	Stilbenes	Stilbene glycosides	C18527	833.183	971.813	418.849	559.63	177.858	280.536	1376.21	43.0048	156.003
pos_9323	Betavulgaroside I	Prenol lipids	Terpene glycosides	--	503.64	158.449	1382.03	839.734	254.807	384.625	1474.6	773.657	5.22378e-08
pos_9322	PS(24:0/22:6(5Z,7Z,10Z,13Z,16Z,19Z)-OH(4))	--	--	C00021	652.645	1130.16	222.566	814.249	711.464	337.797	299.59	406.262	5.22378e-08
pos_9318	PA(10:0/LTE4)	--	--	--	31.9853	2.63985	155.195	149.639	1238.97	560.719	109.304	39.0377	50.9314
pos_9317	Crocin 3	Prenol lipids	Diterpenoids	--	1073.29	419.651	1817.04	1417.25	974.554	507.285	2648.46	1554.47	679.778
pos_9316	Pyridin-2-ylmethyl N-[(2S)-1-[[(2S,4S,5S)-4-hydroxy-1,6-diphenyl-5-(1,3-thiazol-5-ylmethoxycarbonylamino)hexan-2-yl]amino]-3-methyl-1-oxobutan-2-yl]carbamate	Carboxylic acids and derivatives	Amino acids, peptides, and analogues	--	89235	65220.3	145941	154939	113756	111293	145288	107340	53561.9
pos_9315	N-succinyl-chitosan	Organooxygen compounds	Carbohydrates and carbohydrate conjugates	--	2009.52	5.22378e-08	6078.21	54.5303	5.22378e-08	182.217	2150.82	239.58	5.22378e-08
pos_931	N-Acetylmuramic acid 6-phosphate	--	--	--	294.307	340.697	391.319	252.526	250.904	307.66	36.6519	66.9833	35.1516
pos_9309	Gentamicin A sulfate	Organooxygen compounds	Carbohydrates and carbohydrate conjugates	--	504.967	545.258	968.646	820.77	456.816	521.784	1427.35	601.157	5.22378e-08
pos_9301	salicyl-6-hydroxy-2-cyclohexene-on-oyl	Benzene and substituted derivatives	Benzyloxycarbonyls	--	734.663	388.178	1456.88	1033.54	843.194	679.989	2097.22	1085.43	310.542
pos_9296	CDP-DG(i-22:0/PGF2alpha)	--	--	--	141.577	150.222	81.6973	266.594	285.881	100.889	132.034	5.22378e-08	5.22378e-08
pos_929	(3b,4b,5b)-4,5-Epoxy-p-menth-1-en-3-ol 3-glucoside	Organooxygen compounds	Carbohydrates and carbohydrate conjugates	--	52.4506	74.5877	213.178	47.7054	99.7461	84.6754	19.6483	60.1558	33.5778
pos_9285	9,12,15-Octadecatrien-1-ol	--	--	C07028	1.00301e+06	831130	2.63959e+06	1.57856e+06	2.59099e+06	2.74556e+06	1.6827e+06	1.50924e+06	1.86211e+06
pos_9284	trans,trans-Farnesol	Prenol lipids	Sesquiterpenoids	--	1395.45	1019.31	6245.84	2612.25	6460.78	7216.04	3673.82	3394.53	5372.35
pos_9282	7,8-Dehydro-3,4-dihydro-beta-ionol	Prenol lipids	Sesquiterpenoids	C00842	1283.66	747.268	7514.95	2234.24	7951.9	8137.14	2588.9	3295.51	5862.92
pos_9281	3,6,8-dodecatrien-1-ol	--	--	--	1115.56	655.116	6669.6	1883.71	6735.16	7298.14	2374.04	3117.67	5082.21
pos_9280	(-)-Nopol	Prenol lipids	Monoterpenoids	C00043	1091.12	646.394	5510.85	1776.15	5346.01	6534.61	2313.01	2772.17	4110.7
pos_928	N-(1-Deoxy-1-fructosyl)tyrosine	Carboxylic acids and derivatives	Amino acids, peptides, and analogues	--	2302.27	2774.42	1057.24	515.959	226.5	189.754	1303.77	1301.53	555.598
pos_9279	Perillyl alcohol	Prenol lipids	Monoterpenoids	C00256	804.846	395.96	4981.96	1290.33	4654.51	5195.58	2120.62	2466.08	3084.72
pos_9278	3,5,5-Trimethyl-2-cyclohexen-1-one	Organooxygen compounds	Carbonyl compounds	C04287	379.943	5.22378e-08	3314.97	453.6	3437.87	4219.49	652.321	1672.62	2103.02
pos_9277	(-)-sabinene	Prenol lipids	Monoterpenoids	C16633	5.22378e-08	5.22378e-08	1349.01	5.22378e-08	1084.59	1228.95	5.22378e-08	224.97	1320.9
pos_9274	Syringomycin	Peptidomimetics	Depsipeptides	C21307	187.001	20.8086	273.984	259.434	53.772	5.22378e-08	403.192	418.165	83.9289
pos_9272	CDP-DG(a-25:0/20:3(6,8,11)-OH(5))	--	--	C01269	5.22378e-08	238.123	5.22378e-08	100.049	5.22378e-08	5.22378e-08	10.7684	17.6494	5.22378e-08
pos_9265	Matricarin	Lactones	Gamma butyrolactones	C00360	1851.67	5.22378e-08	2946.59	190.459	5.22378e-08	122.517	5101.38	1050.65	65.2559
pos_9263	N-Arachidonoyl Proline	--	--	C21803	18606	21849.6	23258.2	31235.2	27220.5	27116.3	15759.1	17568.7	19399.4
pos_9261	11-Hydroperoxy-H4-neuroprostane	Fatty Acyls	Eicosanoids	--	5.22378e-08	68.1007	37.3409	28.7144	5.22378e-08	5.22378e-08	79.2084	34.9989	71.3107
pos_9254	2-(1-Pentenyl)furan	Heteroaromatic compounds	--	C16152	5.22378e-08	5.22378e-08	32.6074	5.22378e-08	5.22378e-08	5.22378e-08	46.8233	153.554	198.935
pos_9250	N-Nervonoyl Arginine	--	--	C02235	100.286	5.22378e-08	5.22378e-08	436.804	1089.25	5.22378e-08	5.22378e-08	5.22378e-08	5.22378e-08
pos_925	1,2,3,4-Tetrahydro-alpha,7-dihydroxy-beta-(hydroxymethyl)-9-methoxy-3,4-dioxocyclopenta[c][1]benzopyran-6-propanal	--	--	C03506	259.093	427.472	486.928	737.07	758.955	869.482	136.522	5.22378e-08	141.116
pos_9248	(3beta,5alpha,6beta,24R)-Stigmastane-3,5,6-triol	Steroids and steroid derivatives	Stigmastanes and derivatives	C17267	1001.29	1454.06	1097.15	2066.24	1765.28	2050.99	777.136	805.262	948.784
pos_9246	Citrusin D	Fatty Acyls	Fatty acyl glycosides	C16241	5.22378e-08	5.22378e-08	5.22378e-08	5.22378e-08	5.22378e-08	5.22378e-08	31.5535	5.22378e-08	58.1988
pos_9245	CDP-DG(a-21:0/18:3(10,12,15)-OH(9))	--	--	--	259.101	1078.73	109.342	92.1452	5.22378e-08	5.22378e-08	49.3851	5.22378e-08	5.22378e-08
pos_924	Indoxyl glucuronide	Organooxygen compounds	Carbohydrates and carbohydrate conjugates	C06397	324.075	1188.87	491.222	160.17	218.5	173.01	112.104	5.22378e-08	5.22378e-08
pos_9239	Arg Val Pro Lys	--	--	--	1773.09	4256.36	907.464	6420.65	1368.95	1049.15	337.504	408.982	394.849
pos_9236	(23S,25R)-25-hydroxyvitamin D3 26,23-lactol / (23S,25R)-25-hydroxycholecalciferol 26,23-lactol	--	--	C04327	6122.27	3554.9	708.037	2032.93	199.854	148.597	807.504	811.794	1057.09
pos_9235	DG(2:0/18:1(12Z)-2OH(9,10)/0:0)	--	--	--	821.761	642.98	243.393	440.367	737.008	58.991	30.3371	87.859	303.464
pos_923	Allopurinol riboside	Pyrazolo[3,4-d]pyrimidine glycosides	--	C03794	1765.97	3100.85	1683.3	2652.3	2275.48	3187.17	569.823	297.282	564.064
pos_9228	Quinquenoside I	Prenol lipids	Triterpenoids	C00127	419.406	594.979	292.986	27.8101	211.551	147.705	24.2152	38.249	5.22378e-08
pos_9225	MG(20:4(5Z,8Z,11Z,14Z)-OH(20)/0:0/0:0)	--	--	--	10.4515	30.5837	5.22378e-08	5.22378e-08	5.22378e-08	5.22378e-08	5.22378e-08	5.22378e-08	32.1037
pos_9224	24-Dehydroprevitamin D3	--	--	--	2076.16	738.696	6947.95	961.857	2208.45	596.576	646.283	418.221	928.317
pos_9223	2-(Icosa-5,8,11,14-tetraenylamino)acetic acid	Carboxylic acids and derivatives	Amino acids, peptides, and analogues	--	3326.01	366.506	4046.64	1177.94	964.36	1303.46	1538	424.444	274.635
pos_922	4-(beta-D-Ribofuranosyl)aniline 5'-phosphate	--	--	--	5523.61	5395.33	2645.58	3235.65	3721.26	3956.88	2099.88	1165.49	2226.55
pos_9217	Tuberoside	Steroids and steroid derivatives	Steroidal glycosides	C19971	8244.38	10401.5	8391.54	15133.8	11339.7	9261.21	5832.83	5049.8	5910.93
pos_9215	N-Nervonoyl Tryptophan	--	--	--	2450.72	4157.87	3046.36	5083.78	21085.5	6900.13	3044.97	2823.08	3699.19
pos_9200	(2S,3S,5S,8S,9S,10S,13S,14S,17S)-17-Acetyl-2-(2,2-dimethylmorpholino)-3-hydroxy-10,13-dimethylhexadecahydro-11H-cyclopenta[a]phenanthren-11-one	Steroids and steroid derivatives	Pregnane steroids	C14839	45.8299	33.7434	33.0352	27.238	5.22378e-08	5.22378e-08	5.22378e-08	5.22378e-08	5.22378e-08
pos_9197	26-Hydroxyecdysone	--	--	C00021	187.409	358.64	5.22378e-08	5.22378e-08	119.1	5.22378e-08	5.22378e-08	5.22378e-08	5.22378e-08
pos_9194	Cer(d16:1/22:6(5Z,8E,10Z,13Z,15E,19Z)-2OH(7S, 17S))	--	--	--	9721.23	11698.8	9332.59	12515.4	16701	12282.1	8110.41	10648.5	7867.53
pos_9185	DG(2:0/PGF2alpha/0:0)	--	--	--	59.6346	73.7436	5.22378e-08	10.0477	5.22378e-08	5.22378e-08	11.4628	5.22378e-08	5.22378e-08
pos_9182	2-Methyl-5-(8,11-pentadecadienyl)-1,3-benzenediol	Phenols	Benzenediols	--	30.4894	16.3118	49.4849	5.22378e-08	5.22378e-08	5.22378e-08	19.7527	43.2321	52.7783
pos_9180	11-deoxy PGF2β	--	--	C04646	4697.05	6614.85	2792.87	14500.2	12259.7	10782.7	11375.5	8325.27	5260.5
pos_9171	Nafazatrom	Naphthalenes	--	--	1604.17	84.6256	4820.25	689.74	53.9961	243.599	22797.9	5076.88	1872.71
pos_917	7-Methylinosine	Fatty Acyls	Fatty acyl thioesters	C00130	3875.23	3237.52	1343.07	1921.41	1881.08	2024.61	4657.19	4451.43	5681.35
pos_9168	10-oxo-nonadecanoic acid	--	--	--	6204.99	3266.59	5354.53	9508.51	7306.27	3894.22	6403.33	9201.23	10902
pos_916	Glutarylcarnitine	Fatty Acyls	Fatty acid esters	C21750	1603.71	3717.05	1743.61	3210.3	3457.29	3447.48	1032.64	708.25	525.476
pos_915	C20916	--	--	--	399.512	492.772	512.693	2078.65	2693.88	2149.88	935.946	1765.63	1307.58
pos_9149	PGP(i-20:0/22:6(5Z,7Z,10Z,13Z,16Z,19Z)-OH(4))	--	--	C21134	425.189	530.313	311.043	147.503	94.7901	5.22378e-08	21.018	5.22378e-08	5.22378e-08
pos_9148	DG(13:0/PGF1alpha/0:0)	--	--	--	498.13	346.502	359.746	797.381	3856.45	3074.5	1285.34	342.601	490.19
pos_9147	Deoxycholylglutamine	--	--	--	38566.4	27187.1	55723.8	138699	86199.4	94688.7	32655.3	24968	40107.7
pos_914	Ovalicin	Organooxygen compounds	Alcohols and polyols	C00294	365.874	379.331	523.044	354.491	681.934	597.174	111.485	140.752	125.018
pos_9136	PE(22:0/TXB2)	--	--	--	701936	756395	943147	1.75382e+06	661592	1.11358e+06	823156	711793	597381
pos_9135	PE(DiMe(13,5)/PGE2)	--	--	C20799	415368	443686	388010	536775	354654	404890	317962	276870	184502
pos_9132	PC(20:2(11Z,14Z)/20:4(5Z,8Z,11Z,14Z)-OH(20))	--	--	--	1.42231e+06	3.70398e+06	4.53937e+06	3.53736e+06	4.84291e+06	5.43726e+06	4.68337e+06	3.52587e+06	3.70449e+06
pos_9131	PS(18:3(9Z,12Z,15Z)/22:0)	Glycerophospholipids	Glycerophosphoserines	--	9.56802e+06	1.38108e+07	1.04441e+07	1.03893e+07	1.39832e+07	1.24309e+07	1.3848e+07	1.01397e+07	1.05573e+07
pos_9130	PC(18:0/20:4(5Z,8Z,11Z,14Z)-OH(20))	--	--	--	991319	1.27055e+06	1.267e+06	1.94265e+06	1.82123e+06	1.64824e+06	1.78066e+06	1.14287e+06	1.10278e+06
pos_913	(E)-2-methyl-4-((3aS)-1-methyl-2,3,8,8a-tetrahydropyrrolo[2,3-b]indol-3a(1H)-yl)but-2-en-1-ol	--	--	C01031	514.431	776.009	988.861	536.896	853.313	858.246	160.517	330.094	123.281
pos_9129	PC(P-18:1(11Z)/18:3(10,12,15)-OH(9))	--	--	--	5.03383e+06	5.53278e+06	5.14743e+06	1.11552e+07	4.72646e+06	4.56729e+06	6.40568e+06	4.86515e+06	4.86886e+06
pos_9125	GlcCer(d18:1/16:0)	Sphingolipids	Glycosphingolipids	C02353	2.30518e+06	1.19178e+06	3.18613e+06	6.0182e+06	1.04885e+06	5.05383e+06	1.32644e+06	2.01233e+06	1.16082e+06
pos_9124	DG(16:0/PGD2/0:0)	--	--	C07210	216059	223706	244533	366800	240149	215728	206736	180257	198370
pos_912	Mizoribine	Imidazole ribonucleosides and ribonucleotides	1-ribosyl-imidazolecarboxamides	C05654	1473.06	3391.31	2387.11	6940.39	9978.9	8408.69	1330.66	1182.08	1574.31
pos_9117	Endralazine	Benzene and substituted derivatives	Benzoic acids and derivatives	C16075	5.22378e-08	5.22378e-08	5.22378e-08	5.22378e-08	5.22378e-08	5.22378e-08	649.88	1034.53	1891.47
pos_9113	PS(22:5(7Z,10Z,13Z,16Z,19Z)/24:1(15Z))	Glycerophospholipids	Glycerophosphoserines	--	69788.6	101382	70268.2	96685.2	93704.7	91857.4	48794.5	20842.1	12863.6
pos_9112	PE(22:0/20:4(8Z,11Z,14Z,17Z)-2OH(5S,6R))	--	--	--	4.88132e+06	4.79772e+06	5.71002e+06	2.43733e+07	7.06786e+06	1.21508e+07	1.0464e+07	7.79182e+06	8.39578e+06
pos_9111	PC(16:0/20:5(5E,8E,11E,14E,17E))[U]	--	--	C00031	7.03723e+06	7.19054e+06	8.45407e+06	1.45102e+07	6.82013e+06	5.47091e+06	4.54947e+06	8.27953e+06	4.52165e+06
pos_9110	PC(16:0/PGJ2)	--	--	--	468728	434834	302688	587128	1.07775e+06	481774	420218	317654	260946
pos_9102	PS(22:0/20:4(5Z,8Z,11Z,14Z)-OH(20))	--	--	--	1.95944e+06	2.12767e+06	2.76417e+06	3.39257e+06	3.65753e+06	3.43243e+06	2.54325e+06	2.20732e+06	1.67678e+06
pos_9101	11-((2-Dimethylaminoethyl)oxymethyl)erythromycin A 9-methoxime	Organooxygen compounds	Carbohydrates and carbohydrate conjugates	C05656	384157	550805	710015	761354	996294	854972	507473	644605	501245
pos_910	Abscisic aldehyde	Prenol lipids	Sesquiterpenoids	--	678.367	720.958	1042.63	755.624	987.908	1011.32	339.054	252.175	222.68
pos_9099	PA(22:1(13Z)/PGE2)	--	--	--	4.89356e+06	6.82564e+06	6.21016e+06	9.58938e+06	9.67452e+06	6.68079e+06	6.45411e+06	5.17393e+06	3.82585e+06
pos_9098	PS(O-18:0/22:6(4Z,7Z,10Z,13Z,16Z,19Z))	--	--	--	1.535e+06	2.79733e+06	2.54474e+06	3.188e+06	4.1212e+06	3.58413e+06	3.41095e+06	1.78563e+06	1.89613e+06
pos_9097	PE(18:0/22:4(7Z,10Z,13Z,16Z))	Glycerophospholipids	Glycerophosphoethanolamines	--	3.88673e+06	4.38319e+06	4.1454e+06	1.22403e+07	1.12584e+07	8.53058e+06	4.45423e+06	3.76665e+06	3.5276e+06
pos_9095	PC(P-16:0/5-iso PGF2VI)	--	--	C09788	584665	604255	616547	1.34833e+06	1.21688e+06	660299	483416	801224	444605
pos_9094	phosphatidylbutanol	Glycerophospholipids	--	--	1.04055e+06	1.08497e+06	1.18556e+06	3.46537e+06	919235	1.47644e+06	1.09829e+06	1.27595e+06	828466
pos_9093	Erythromycin B	--	--	--	40195.8	45160.7	30294.4	51556.9	101284	56588.7	30103.7	20130	14310.3
pos_909	Butanoyl (2S)-2-amino-5-(diaminomethylideneamino)pentanoate	Carboxylic acids and derivatives	Amino acids, peptides, and analogues	--	7689.44	8055.66	14967.8	13760	16389.2	17684	2353.48	4063.17	2658.78
pos_9087	3-(1-Propyl-3-piperidinyl)phenol	Piperidines	Phenylpiperidines	--	5.22378e-08	71.6774	159.631	362.261	257.06	198.588	1053.42	1076.05	1512.61
pos_9084	4,8-Diacetyl-T2-tetrol	Prenol lipids	Sesquiterpenoids	--	145.714	0.23494	178.224	16.3565	93.3145	248.746	243.694	783.109	623.216
pos_9081	N-Lauroyl Glutamine	Carboxylic acids and derivatives	Amino acids, peptides, and analogues	C00015	414.529	58.7359	32.4337	1.0961	29.2597	142.333	314.875	852.817	637.852
pos_9079	3a-OH-5aH-Degestrel	--	--	C03993	65328.1	34668.4	24178.3	33122.4	23939.2	37883.4	66532.9	81862.8	54735.7
pos_9077	(6E,8R,10Z)-8-hydroxy-3-oxohexadecadienoic acid	Fatty Acyls	Fatty acids and conjugates	--	265.97	63.9233	5.22378e-08	5.22378e-08	5.22378e-08	5.22378e-08	104.255	361.919	183.458
pos_9076	p-Mentha-1,3,8-triene	Prenol lipids	Monoterpenoids	C06144	208.055	35.6184	5.22378e-08	19.4276	5.22378e-08	5.22378e-08	282.808	254.518	284.763
pos_9075	Tanacetol A	Prenol lipids	Sesquiterpenoids	C02256	180.46	41.3011	28.2335	5.22378e-08	5.22378e-08	5.22378e-08	137.28	351.334	171.226
pos_9072	(Z)-11-Hexadecenal	Fatty Acyls	Fatty aldehydes	C01103	210926	162205	571294	321800	472630	492479	390202	292485	333383
pos_9071	Hexadecatrienoic acid	Fatty Acyls	Fatty acids and conjugates	--	227.066	5.22378e-08	5.22378e-08	33.0413	5.22378e-08	5.22378e-08	154.932	398.729	274.531
pos_9069	Phosphocholine	Organonitrogen compounds	Quaternary ammonium salts	--	43672.2	49618.7	46296.3	96591.7	55155.8	58402.1	52055.3	44262.3	37976.8
pos_9066	Hydrocinnamic acid	Phenylpropanoic acids	--	--	183.231	68.0586	5.22378e-08	9.43223	5.22378e-08	5.22378e-08	172.996	168.245	64.5897
pos_9062	beta-Alanyl-L-arginine	Peptidomimetics	Hybrid peptides	--	130.665	5.22378e-08	5.22378e-08	7.99421	5.22378e-08	5.22378e-08	5.22378e-08	109.991	91.2541
pos_9051	Fluorohydrocortisone	Steroids and steroid derivatives	Hydroxysteroids	--	4397.55	5294.15	7126.93	9738.3	10279.5	9010.24	7439.14	7392.52	7703.6
pos_905	Succinylproline	--	--	--	7.68131	175.981	5.22378e-08	159.788	194.649	147.31	164.29	20.3414	14.7892
pos_9042	2-Hydroxy-4-oxo-5,12-heneicosadien-1-yl acetate	Fatty Acyls	Fatty alcohols	C17367	378.074	268.854	89.803	510.227	39.5714	5.22378e-08	19.3575	29.7031	31.7883
pos_9041	MG(0:0/18:1(11Z)/0:0)	Glycerolipids	Monoradylglycerols	--	242.003	75.521	1355.19	837.834	701.777	802.417	644.575	747.257	776.346
pos_904	Tyrosine methylester	Carboxylic acids and derivatives	Amino acids, peptides, and analogues	--	4690.79	3641.36	4728.3	3256.52	3996.46	4413.68	368.865	524.208	761.678
pos_9032	Gentamicin C1a	--	--	--	984.967	475.095	4014.76	1631.76	1355.72	1185.82	4879.88	4081.18	4104.66
pos_9031	24,24-Difluoro-1alpha,25-dihydroxyvitamin D3	Steroids and steroid derivatives	Vitamin D and derivatives	C22139	240.592	323.09	98.5486	59.2298	103.327	31.8724	860.193	730.136	1299.13
pos_903	3-Amino-4,7-dihydroxy-8-methylcoumarin	--	--	--	388.189	927.921	175.487	1326.42	713.736	827.617	572.647	1001.34	528.246
pos_902	Indolepyruvate	Indoles and derivatives	Indolyl carboxylic acids and derivatives	--	5600.96	11101.7	6484.33	4428.95	3127.77	3381.33	7055.71	4485.96	3749.42
pos_9018	Prenol	Organooxygen compounds	Alcohols and polyols	C22101	5.22378e-08	5.22378e-08	5.22378e-08	48.9041	5.22378e-08	5.22378e-08	5.22378e-08	5.22378e-08	5.22378e-08
pos_9014	PGF2α Alcohol methyl ether	--	--	--	5266.43	4600.08	1450.64	2098.24	1225.71	830.744	361.24	1008.27	750.151
pos_9010	MG(22:5(4Z,7Z,10Z,13Z,16Z)/0:0/0:0)	Glycerolipids	Monoradylglycerols	C22141	14979.2	12915.5	5005.68	9225.95	4407.28	2395.18	40836.6	35253.3	45909.1
pos_901	2-Amino-6-(2-hydroxypropanoyl)-2,3-dihydro-1H-pteridin-4-one	Pteridines and derivatives	Pterins and derivatives	--	127.205	566.215	5.22378e-08	383.156	193.803	1272.81	5.22378e-08	5.22378e-08	5.22378e-08
pos_9008	MG(i-17:0/0:0/0:0)	Glycerolipids	Monoradylglycerols	--	2754.02	6847.6	2569.61	9360.2	3947.06	1689.05	326.122	856.364	722.26
pos_9004	Medicagenic acid	Prenol lipids	Triterpenoids	--	3305.6	4235.28	1545.05	6516.14	1772.65	1573.33	1239.02	1658.82	1273.51
pos_900	4-Hydroxynonenal	Fatty Acyls	Fatty alcohols	--	5.22378e-08	5.22378e-08	5.22378e-08	15.7185	5.22378e-08	5.22378e-08	5.22378e-08	5.22378e-08	5.22378e-08
pos_8993	PS(24:0/PGD2)	--	--	--	3891.5	5262.52	2123.78	1843.09	1169.64	1125.35	2274.33	140.323	27.2238
pos_899	4-Pyridoxate	Pyridines and derivatives	Pyridinecarboxylic acids and derivatives	C00449	1201.56	1361.67	431.421	1531.98	1152.54	1180.75	719.948	1304.55	812.139
pos_8989	N-Eicosapentaenoyl Glutamine	--	--	--	190.147	247.153	173.478	294.512	338.675	209.02	147.973	158.055	40.4078
pos_8981	Rumenic acid	Fatty Acyls	Lineolic acids and derivatives	--	403.215	95.5962	100.884	86.5289	5.22378e-08	5.22378e-08	163.547	73.2171	181.735
pos_8977	Cetylmannoside	Fatty Acyls	Fatty acyl glycosides	--	913.006	459.765	694.078	546.501	372.231	248.673	1311.14	1623.74	1558.4
pos_8975	D-Homo-17a-oxa-5alpha-androstan-3beta-ol acetate	--	--	C21216	2050.14	643.453	865.746	534.845	931.744	123.561	2898.77	347.124	1594.63
pos_8972	5'-Phosphoribosylglycinamide	Glycinamide ribonucleotides	--	--	440.774	451.435	747.605	588.49	1030.7	850.143	666.038	1249.7	1017.96
pos_8965	Cer(d17:1/22:6(5Z,7Z,10Z,13Z,16Z,19Z)-OH(4))	--	--	--	7391.03	5244.16	16025.1	31850.7	26121.6	27812.8	5932.57	6714.03	6736.95
pos_8964	N-Arachidonoyl Glutamine	Carboxylic acids and derivatives	Amino acids, peptides, and analogues	--	156.768	1060.63	50.6917	598.191	1335.42	122.14	20.8287	570.156	2998.85
pos_8960	9,10-DHOME	Fatty Acyls	Fatty acids and conjugates	--	1184.9	634.692	175.451	211.026	24.8928	115.294	1362.88	1313.73	780.69
pos_896	3',4'-(Methylenedioxy)acetophenone	--	--	--	19005.8	17007.4	9645.98	15019	12625	16682.7	20391.2	13076.2	7222.96
pos_8959	4E,6E,10Z-Hexadecatrien-1-ol	--	--	--	263.777	48.2568	22.5197	42.2528	5.22378e-08	5.22378e-08	5.22378e-08	5.22378e-08	38.5881
pos_8957	Cer(d18:0/18:1(12Z)-2OH(9,10))	--	--	C12455	1854.44	1752.02	1759.88	4077.62	3116.9	3585.44	1593.63	1815.23	1647.24
pos_8956	Karpoxanthin	Prenol lipids	Tetraterpenoids	--	1342.11	2551.28	532.076	1393.68	745.645	786.269	418.369	355.449	270.96
pos_8951	Avermectin A1a aglycone	--	--	C00099	402.796	977.779	5.22378e-08	276.753	602.864	212.249	5.22378e-08	5.22378e-08	5.22378e-08
pos_8950	POV-PC	--	--	--	366.643	700.921	315.887	1037.69	790.549	531.621	72.3837	255.853	120.408
pos_895	cis-1,2-Dihydronaphthalene-1,2-diol	--	--	--	452.759	915.134	693.87	1028.24	1053.86	1504.29	235.989	422.403	211.497
pos_8948	(6R)-6-(2-Hydroxy-2-methylpropyl)-3-[(1R)-1-[4-(1-methyl-2-oxopyridin-4-yl)phenyl]ethyl]-6-phenyl-1,3-oxazinan-2-one	Pyridines and derivatives	Phenylpyridines	C13665	386.678	242.275	1622.25	654.746	594.098	264.555	2571.86	2479.88	1093.32
pos_8947	1-AG	--	--	--	7026.1	5804.76	5269.32	6221.05	9333.03	3741.07	40047.5	32608.2	46644.7
pos_8946	Ethylestrenol	Steroids and steroid derivatives	Pregnane steroids	--	5.22378e-08	5.22378e-08	5.22378e-08	5.22378e-08	5.22378e-08	5.22378e-08	402.072	442.164	789.902
pos_8941	beta-Citraurol	Prenol lipids	Triterpenoids	--	3283.11	5476.54	3422.4	2869.92	6683.95	3352.42	2517.38	3276.14	3075.43
pos_894	DL-2-Aminooctanoic acid	Carboxylic acids and derivatives	Amino acids, peptides, and analogues	--	2943.55	1678.75	2045.32	2695.52	2374.59	3168.93	187.079	190.856	204.573
pos_8937	Isozeaxanthin	Prenol lipids	Tetraterpenoids	C00051	3725.95	3496.51	9098.64	23179.3	32094.2	32189.4	4175.52	4300.3	5534.22
pos_8936	TetraHCA	Steroids and steroid derivatives	Bile acids, alcohols and derivatives	--	3770.81	2837.54	6236.97	8528.24	7381.56	8599.52	466.989	835.287	637.801
pos_8934	Dihydromonacolin L acid	--	--	--	1070.59	2192.4	5.22378e-08	1553.89	721.392	268.093	53.9756	61.2325	5.22378e-08
pos_893	2,6-diamino-4-hydroxy-5-formamidopyrimidine	Organonitrogen compounds	N-arylamides	--	4817.08	5226.88	1456.24	2557.47	2963.13	3037.41	1255	1450.3	1337.06
pos_8928	Dichotellate A	--	--	--	13801.7	14624	3889.61	8387.1	4802.4	4625.76	2466.88	2678.02	2563.1
pos_8925	1-O-Myristoyl-2-acetyl-glycerol	Glycerolipids	Diradylglycerols	--	174.027	124.51	5.22378e-08	12.026	5.22378e-08	5.22378e-08	392.063	490.07	320.213
pos_8924	MG(18_2(9Z,12Z)_0_0_0_0)[rac]	--	--	C04089	112.988	41.8771	5.22378e-08	127.266	68.6021	5.22378e-08	81.8128	5.22378e-08	193.458
pos_8922	5(S)-HETE lactone	--	--	--	44335.7	22794	9448.65	14839.5	10969.2	10734	128039	117413	98566
pos_892	1-(2-Furanyl)-1-butanone	Organooxygen compounds	Carbonyl compounds	--	2519.43	1852.08	1974.67	1758.09	1568.47	1942.83	1949.33	1734.74	962.873
pos_8919	Tiglylcarnitine	Fatty Acyls	Fatty acid esters	--	36.5875	5.22378e-08	5.22378e-08	5.22378e-08	5.22378e-08	5.22378e-08	256.213	358.865	250.302
pos_8917	1-Deoxy-11beta-hydroxypentalenate	--	--	--	14.2348	14.781	5.22378e-08	5.22378e-08	5.22378e-08	5.22378e-08	244.005	465.626	295.644
pos_8914	(+)-Camphor	Prenol lipids	Monoterpenoids	--	123.401	24.0158	5.22378e-08	5.22378e-08	5.22378e-08	5.22378e-08	337.856	305.213	473.498
pos_8912	Prosaikogenin A	Prenol lipids	Terpene glycosides	C07851	9959.08	11442.5	8577.83	12522.1	9891.79	8526.54	9817.9	7685.23	5919.5
pos_8911	Methyl (7Z,9Z,9'Z)-6'-apo-y-caroten-6'-oate	Prenol lipids	Triterpenoids	--	1197.48	1346.31	1626.52	4540.88	2459.07	2407.04	2670.17	1220.61	1294.5
pos_8904	14-Deoxyandrographolide	Prenol lipids	Terpene lactones	--	145.296	1672.51	5.22378e-08	5.22378e-08	5.22378e-08	5.22378e-08	54.3189	13.8668	35.4156
pos_8900	Bafilomycin A1(Baf-A1)	Macrolides and analogues	--	--	1528.6	2283.72	2094.27	3380.39	2859.76	2209.43	1556.54	1510.63	1592.08
pos_8898	(S)-11,12,13-Trinor-7-calamenone	Tetralins	--	--	1.76079	0.402729	5.22378e-08	5.22378e-08	5.22378e-08	5.22378e-08	58.6907	307.847	137.428
pos_8894	Milbemycin beta1	Macrolides and analogues	Milbemycins	--	3867.04	3914.91	4059.22	10640.4	6615.15	6554.38	949.626	376.123	755.118
pos_8893	8-Butanoylneosolaniol	Fatty Acyls	Fatty acid esters	--	218.337	126.463	112.255	89.1621	5.22378e-08	5.22378e-08	415.719	689.289	1150.18
pos_8891	Homofukinolide	Prenol lipids	Terpene lactones	--	496.3	495.608	188.02	228.766	143.095	5.22378e-08	695.957	763.134	1431.21
pos_8885	Unoprostone	--	--	--	2021.36	4260.1	80.1592	1595.69	1325.5	87.7773	44.2557	2456.66	7991.53
pos_8883	1-Acetoxy-2-hydroxy-16-heptadecyn-4-one	Fatty Acyls	Fatty alcohols	C00493	81.1947	46.2358	5.22378e-08	5.22378e-08	5.22378e-08	5.22378e-08	5.22378e-08	45.1145	274.35
pos_8881	Dehydrofalcarinol	--	--	C11899	35.2573	5.22378e-08	5.22378e-08	5.22378e-08	5.22378e-08	5.22378e-08	104.433	67.5455	192.457
pos_8880	3-Deoxyestrone	Steroids and steroid derivatives	Estrane steroids	--	127.409	39.1258	5.22378e-08	20.3137	5.22378e-08	5.22378e-08	103.535	74.5775	206.413
pos_888	Benzofuran	Benzofurans	--	--	10178.4	8326.41	3907.07	4249.01	2278.17	2935.2	13699.8	8236.54	5181.97
pos_8879	Pro-leu	Carboxylic acids and derivatives	Amino acids, peptides, and analogues	--	628.452	365.285	5.22378e-08	44.3207	5.22378e-08	5.22378e-08	636.674	496.291	1033.99
pos_8878	Methylenecyclohexane	Unsaturated hydrocarbons	Branched unsaturated hydrocarbons	C01759	644.737	453.257	148.029	126.46	44.419	24.0584	1084.52	719.591	1226.19
pos_8876	Alanyl-Isoleucine	Carboxylic acids and derivatives	Amino acids, peptides, and analogues	--	308.584	97.6386	18.9699	5.22378e-08	5.22378e-08	5.22378e-08	244.932	207.996	402.361
pos_8874	1,2,3,4,tetrahydro-1,5,7-trimethylnapthalene	Tetralins	--	--	456.117	247.589	87.8109	144.529	59.273	5.22378e-08	672.159	486.093	597.413
pos_8873	N6-Acetyl-N6-hydroxy-L-lysine	--	--	C07417	228.546	140.994	5.22378e-08	17.7368	5.22378e-08	5.22378e-08	159.541	100.93	254.847
pos_8871	2-Hexylidenecyclopentanone	Organooxygen compounds	Carbonyl compounds	--	169.189	51.3539	27.8627	5.22378e-08	5.22378e-08	5.22378e-08	389.054	506.586	459.467
pos_887	6-Oxo-1,4,5,6-tetrahydronicotinate	--	--	--	17.7527	7.95215	5.22378e-08	5.22378e-08	5.22378e-08	5.22378e-08	5.22378e-08	5.22378e-08	5.22378e-08
pos_8861	(4S,7S,12Br)-7-[[(2R)-2-acetylsulfanyl-3-phenylpropanoyl]amino]-6-oxo-2,3,4,7,8,12b-hexahydro-1H-pyrido[2,1-a][2]benzazepine-4-carboxylic acid	Carboxylic acids and derivatives	Amino acids, peptides, and analogues	C16608	0.813172	5.22378e-08	5.22378e-08	5.22378e-08	5.22378e-08	5.22378e-08	685.574	2726.4	2314.33
pos_8857	(11Z)-8,18-ethanoretinal	--	--	--	71129.9	52519.2	22345.4	41454.5	25883.7	12088.2	83270	78282.7	122413
pos_8856	5-(8-Pentadecenyl)-1,3-benzenediol	Phenols	Benzenediols	--	559.221	321.902	56.3569	98.9802	37.9012	5.22378e-08	535.475	494.916	783.125
pos_8855	5,8,11-Eicosatriynoic Acid	Fatty Acyls	Fatty acids and conjugates	C08813	1598.87	1049.75	117.798	240.392	98.0253	5.22378e-08	827.463	660.415	930.724
pos_8854	Retinol / Retinol skeleton	--	--	--	1920.13	1142.93	315.813	519.931	400.425	5.22378e-08	3602.19	2525.44	4604.65
pos_8853	(1alpha,4alpha,5beta,6alpha,11betaH)-1,4-Epoxy-5-hydroxy-10(14)-germacren-12,6-olide	Lactones	Gamma butyrolactones	--	50.2224	54.4412	5.22378e-08	5.22378e-08	5.22378e-08	5.22378e-08	48.9495	14.3761	26.941
pos_8852	3alpha-Hydroxynorethynodrel	Steroids and steroid derivatives	Hydroxysteroids	C09668	462.794	350.089	5.22378e-08	5.22378e-08	5.22378e-08	5.22378e-08	87.53	99.6022	195.798
pos_8851	Minoxidil	Organonitrogen compounds	Amines	--	1423.1	679.785	59.7863	126.26	57.7162	5.22378e-08	1347.92	925.547	1654.87
pos_8850	Patchoula-2,4-diene	--	--	--	858.783	425.247	95.8078	178.551	5.22378e-08	5.22378e-08	964.504	776.435	1719.99
pos_885	(1R,2R)-3-[(1,2-Dihydro-2-hydroxy-1-naphthalenyl)thio]-2-oxopropanoic acid	--	--	--	159.863	438.658	110.71	349.293	103.295	195.709	5.22378e-08	5.22378e-08	8.49479
pos_8848	(3E,5Z)-1,3,5-Tridecatriene-7,9,11-triyne	Unsaturated hydrocarbons	Enynes	C05488	61.0904	47.506	5.22378e-08	5.22378e-08	5.22378e-08	5.22378e-08	23.0201	5.22378e-08	32.0848
pos_8847	(Z)-3-(1-Butenyl)-1H-2-benzopyran-1-one	Isocoumarins and derivatives	--	C09147	395.16	271.955	31.3701	106.903	32.0503	5.22378e-08	304.181	218.791	226.761
pos_8846	1-(1-Methylethenyl)-4-(1-methylethyl)benzene	Prenol lipids	Monoterpenoids	C21516	815.347	590.678	42.8806	250.561	48.3127	76.9025	1202.51	1158.82	1341.81
pos_8842	Glycyl-Threonine	Carboxylic acids and derivatives	Amino acids, peptides, and analogues	--	593.987	282.406	34.4446	68.5073	5.22378e-08	5.22378e-08	565.822	388.41	611.588
pos_8840	DG(20:3(5Z,8Z,11Z)/22:5(7Z,10Z,13Z,16Z,19Z)/0:0)	Glycerolipids	Diradylglycerols	--	359619	384942	355666	1.62348e+06	809682	848111	265951	247251	214227
pos_884	Tagetiin	Flavonoids	O-methylated flavonoids	--	49.4443	110.871	5.22378e-08	216.237	187.637	281.06	5.22378e-08	5.22378e-08	5.22378e-08
pos_8831	Sarcodon scabrosus Depsipeptide	Peptidomimetics	Depsipeptides	--	24.6999	22.8578	37.5855	28.4856	30.1984	5.22378e-08	53.1769	600.777	339.847
pos_883	2,3-Dihydro-5,5',7,7'-tetrahydroxy-2-(4-hydroxyphenyl)[3,8'-bi-4H-1-benzopyran]-4,4'-dione	Isoflavonoids	Pyranoisoflavonoids	--	280.829	914.076	269.262	481.68	224.463	716.22	5.22378e-08	5.22378e-08	5.22378e-08
pos_8826	Farnesyl acetone	--	--	--	10007.8	9220.48	31696.8	19709.9	27548	32303.4	39291.2	26945	35859.3
pos_8823	N-(2,6-Dimethylphenyl)-2-(piperazin-1-yl)acetamide	Carboxylic acids and derivatives	Amino acids, peptides, and analogues	--	69.7258	100.263	16.8331	21.044	52.3391	53.4927	32.7655	34.2543	7.58422
pos_8815	LysoPC(28:0/0:0)	Glycerophospholipids	Glycerophosphocholines	--	298.966	339.431	889.651	1216.41	1254.06	997.155	231.052	502.783	330.589
pos_8810	Chenodeoxycholylcitrulline	--	--	--	1.23782e+06	923980	1.26277e+06	3.20733e+06	1.74258e+06	1.67054e+06	912351	773103	1.13314e+06
pos_8809	Pro Ile Val Trp	--	--	--	263.519	112.597	43.4662	425.778	94.34	126.752	29.8348	22.9588	26.4438
pos_8804	12-Ketodeoxycholic acid	Steroids and steroid derivatives	Bile acids, alcohols and derivatives	C03594	11036.5	6463.34	2423.75	3405.41	2121.98	678.986	48905.3	34817.1	46019.1
pos_8803	Valylarginine	Carboxylic acids and derivatives	Amino acids, peptides, and analogues	--	36.069	65.2513	5.22378e-08	7.72343	5.22378e-08	16.6239	5.22378e-08	5.22378e-08	5.22378e-08
pos_880	Miglustat	Piperidines	--	--	519.558	366.549	507.894	333.483	303.794	428.629	20.4628	2.53777	0.905238
pos_8793	Phorbol 12-myristate 13-acetate	Prenol lipids	Diterpenoids	--	3979.65	5146.64	4693.47	5067.35	1422.1	2126.34	16958.3	6294.67	2790.53
pos_8785	Ser Tyr Arg	--	--	--	20070.5	20164	26849.9	19116	26937	24793.8	28289.2	40251.6	35426.5
pos_8783	Arbutin	Organooxygen compounds	Carbohydrates and carbohydrate conjugates	--	5.22378e-08	5.22378e-08	141.133	5.22378e-08	5.22378e-08	322.888	87.0352	856.251	593.091
pos_8782	Glutaminylisoleucine	Carboxylic acids and derivatives	Amino acids, peptides, and analogues	C11758	20.9565	5.22378e-08	44.6117	5.22378e-08	51.2768	5.22378e-08	67.3436	318.433	206.75
pos_8779	PS(24:0/PGF1alpha)	--	--	--	517.954	615.698	238.358	1373.04	1160.07	1550.13	90.0981	66.5993	344.126
pos_8778	Sodium glycocholate	--	--	C06958	47406.5	57466.5	81574.9	209864	234673	267581	100584	76163.1	107914
pos_8773	1-(3-Methylbutyl)-cyclopentene	Unsaturated hydrocarbons	Branched unsaturated hydrocarbons	--	5.22378e-08	5.22378e-08	5.22378e-08	173.048	498.147	806.718	123.421	106.499	183.296
pos_877	6-Methylsalicylyl-CoA	--	--	--	188.773	101.717	24.9989	441.776	462.257	587.695	5.22378e-08	5.22378e-08	5.22378e-08
pos_8765	Dehydrosoyasaponin I	Prenol lipids	Terpene glycosides	--	1683.6	2252.54	407.962	949.719	323.534	384.58	192.133	8.48091	21.2793
pos_8763	Zeinoxanthin	Prenol lipids	Tetraterpenoids	--	2198.25	4058.68	6269.92	5245.93	4925.69	3743.91	1799.43	1109.19	1031.88
pos_876	Cyanidin 3-(malonylsophoroside) 5-glucoside	Flavonoids	Flavonoid glycosides	--	58.8104	1710.23	5.22378e-08	1712.43	4604.14	5725.49	5.22378e-08	5.22378e-08	40.3319
pos_8759	Decanoyl-L-carnitine	Fatty Acyls	Fatty acid esters	--	224.664	193.681	5.22378e-08	35.7182	5.22378e-08	5.22378e-08	5.22378e-08	5.22378e-08	5.22378e-08
pos_8758	Cholesterol	Steroids and steroid derivatives	Cholestane steroids	--	346143	429173	378974	2.12681e+06	491047	933384	370620	327958	244814
pos_8751	Cuminaldehyde	Prenol lipids	Monoterpenoids	C20513	193.435	815.402	5.22378e-08	177.867	166.303	12.4623	13.2119	5.22378e-08	35.0928
pos_8740	LysoPC(18:0/0:0)	Glycerophospholipids	Glycerophosphocholines	--	179.536	236.967	29.417	749.482	757.146	876.663	5.22378e-08	0.00320881	5.22378e-08
pos_8739	Aurachin D	--	--	--	153.877	289.027	24.4944	256.295	33.0333	17.3107	5.22378e-08	5.22378e-08	5.22378e-08
pos_8736	Hovenidulcigenin B	Prenol lipids	Terpene lactones	--	1609.33	1881.16	733.726	2081.28	1015.36	829.843	50.9018	29.2667	73.7589
pos_8734	Erythromycin D	--	--	--	7806.93	10131.4	4193.57	9380.26	6523.76	6325.75	4497.2	4760.26	3234.18
pos_8728	4-Hydroxy-2-methyl-3-oxo-4-[(2E,6E)-farnesyl]-3,4-dihydroquinoline 1-oxide	--	--	--	122.334	108.427	25.6288	44.074	71.7053	37.0745	13.1128	44.125	5.22378e-08
pos_8720	(24E)-3alpha-Acetoxy-15alpha,22S-dihydroxylanosta-7,9(11),24-trien-26-oic acid	Prenol lipids	Triterpenoids	C00831	1282.41	1258.13	449.733	3408.46	1129.92	1455.35	48.4237	15.9641	24.4763
pos_8715	N-Desthienylethyl-rotigotine	Tetralins	--	--	73.6914	132.967	5.22378e-08	37.9199	33.9063	5.22378e-08	367.347	185.525	386.647
pos_8711	3alpha-O-trans-Feruloyl-2alpha-hydroxy-12-ursen-28-oic acid	Prenol lipids	Triterpenoids	--	60991.1	80181.7	39221	107652	56332.9	54439.4	24405.2	15823.9	14099.9
pos_8706	DG(14:1(9Z)/18:4(6Z,9Z,12Z,15Z)/0:0)	Fatty Acyls	Lineolic acids and derivatives	--	4499.45	5267.92	5907.04	14688.3	19808.9	21580.9	10580.2	10554.8	13048.7
pos_8701	Narbonolide	--	--	--	302.812	369.734	501.026	140.847	556.92	192.783	7.25426	33.4268	92.7003
pos_870	Mulberrofuran S	2-arylbenzofuran flavonoids	--	--	579.731	1382.75	255.983	1740.97	2069.75	2400.37	11.5005	5.22378e-08	14.3521
pos_8696	Ganglioside GM3 (d18:0/14:0)	Sphingolipids	Glycosphingolipids	C08511	873.137	991.308	408.251	291.218	310.002	95.7833	77.5262	10.8319	5.22378e-08
pos_8695	Ganglioside GA2 (d18:1/9Z-18:1)	Sphingolipids	Glycosphingolipids	--	9948.08	5107.47	12232.7	41685.5	13892.9	13013.9	3486.53	1866.32	3909.55
pos_8691	(9Z)-Hexadecenoic acid	Fatty Acyls	Fatty acids and conjugates	--	4263.88	3503.65	710.232	1412.54	489.551	141.875	4879.09	2394.7	1399.7
pos_8689	Cer(d17:1/PGJ2)	--	--	--	17956.8	19383.5	12636.1	33561.6	16096.6	14631	7875.88	10270.2	10886.6
pos_8687	(R)-14-Methyloxacyclotetradecan-2-one	Macrolides and analogues	--	--	38.7928	16.6289	261.203	867.039	764.21	1259.28	1035.77	407.891	544.63
pos_8686	(R)-3-Hydroxy-Octadecanoic acid	Fatty Acyls	Fatty acids and conjugates	--	126.71	98.6339	5.22378e-08	137.268	136.331	18.3825	5.22378e-08	5.22378e-08	5.22378e-08
pos_8684	7-Ethyl-3,6-dihydro-1,4-dimethylazulene	Unsaturated hydrocarbons	Branched unsaturated hydrocarbons	--	413.299	390.678	5.22378e-08	11.9887	5.22378e-08	11.0912	71.9785	5.22378e-08	5.22378e-08
pos_8683	(S)-carnitinium	Organonitrogen compounds	Quaternary ammonium salts	C00762	45.2051	57.9536	9.04144	25.6855	5.22378e-08	14.6727	5.22378e-08	5.22378e-08	5.22378e-08
pos_8682	1α-hydroxy-22-oxo-23,24,25,26,27-pentanorvitamin D3 / 1α-hydroxy-22-oxo-23,24,25,26,27-pentanorcholecalciferol	--	--	--	526.368	593.355	91.1429	397.661	184.367	61.3944	5.22378e-08	5.22378e-08	5.22378e-08
pos_8680	Longicamphenylone	--	--	C05490	194.48	199.43	20.757	300.133	139.886	39.9916	5.22378e-08	5.22378e-08	5.22378e-08
pos_8679	Cholestane-3,7,12,25-tetrol-3-glucuronide	Steroids and steroid derivatives	Steroidal glycosides	C07660	1757.74	1880.31	1060.24	2627.14	4536.32	1180.7	1597.3	1084.58	1120.42
pos_8678	MG(18:1(12Z)-2OH(9,10)/0:0/0:0)	--	--	C00013	7538.59	5128.53	2480.66	4005.11	2192.55	1450.88	1554.21	1028.95	1230.89
pos_8671	Misoprostol	Fatty Acyls	Eicosanoids	--	144.126	150.252	11.1001	80.1176	5.22378e-08	5.22378e-08	131.907	486.713	237.455
pos_867	dTDP-4-oxo-2,6-dideoxy-D-glucose	--	--	--	146.576	170.1	14.2129	207.52	144.971	241.857	5.22378e-08	5.22378e-08	5.22378e-08
pos_8667	DG(18:2(9Z,12Z)/22:6(4Z,7Z,10Z,13Z,16Z,19Z)/0:0)	Glycerolipids	Diradylglycerols	C11991	15247.7	12571.1	10917.8	16669.8	14645.7	12471.6	3545.12	4353.43	2618.49
pos_8666	Kahweol	Prenol lipids	Monoterpenoids	--	12166.7	10148.1	5685.92	14215	6393.3	4354.2	1905.89	1396.15	1556.02
pos_8664	Cer(d17:1/16:0)	Sphingolipids	Ceramides	--	1479.62	496.922	543.092	1100.35	800.806	678.956	5.22378e-08	5.22378e-08	5.22378e-08
pos_8659	1,2-Dimethyl-4-(6-methyl-4-heptenyl)-1,3-cyclohexadiene	Unsaturated hydrocarbons	Branched unsaturated hydrocarbons	--	5.22378e-08	17.0963	5.22378e-08	5.22378e-08	5.22378e-08	27.6742	198.149	368.149	396.016
pos_8658	Cyclooctyne	Unsaturated hydrocarbons	Acetylenes	--	5.22378e-08	5.22378e-08	5.22378e-08	5.22378e-08	5.22378e-08	5.22378e-08	63.4306	39.9089	86.2596
pos_8657	beta-Vatirenene	Prenol lipids	Sesquiterpenoids	C21268	5.22378e-08	8.18091	5.22378e-08	5.22378e-08	5.22378e-08	5.22378e-08	92.732	103.754	147.493
pos_8655	Farfugin A	--	--	--	22.8395	20.3826	5.22378e-08	9.65921	5.22378e-08	5.22378e-08	388.454	316.085	456.544
pos_8652	methyl 1-methylpiperidine-3-carboxylate	Piperidines	Piperidinecarboxylic acids and derivatives	--	1114.87	2249.39	141.715	685.032	241.806	228.884	783.555	899.205	924.52
pos_8651	Heptane-1-thiol	Thiols	Alkylthiols	--	5.22378e-08	15.5582	5.22378e-08	5.22378e-08	5.22378e-08	5.22378e-08	28.375	19.369	39.8849
pos_8650	Ectocarpen	--	--	--	5.22378e-08	5.22378e-08	5.22378e-08	5.22378e-08	5.22378e-08	5.22378e-08	92.7286	123.368	67.768
pos_8649	3-Hydroxy-p-mentha-1,8-dien-7-al	Prenol lipids	Monoterpenoids	--	8.92942	41.5996	5.22378e-08	5.22378e-08	5.22378e-08	5.22378e-08	100.407	81.4611	110.495
pos_8648	Dibutyl sulfide	Thioethers	Dialkylthioethers	C17432	132.222	200.676	12.8592	92.5892	5.22378e-08	29.1664	85.9294	142.771	208.337
pos_8647	1-Methyl-2-propylbenzene	Benzene and substituted derivatives	Phenylpropanes	--	93.0395	92.0626	48.8299	55.1617	16.2013	5.22378e-08	271.111	216.89	261.604
pos_8642	Pretyrosine	Carboxylic acids and derivatives	Amino acids, peptides, and analogues	--	1.10802	4.17563	5.22378e-08	5.22378e-08	5.22378e-08	5.22378e-08	589.789	836.029	695.155
pos_8639	MG(0:0/20:5(5Z,8Z,11Z,14Z,17Z)/0:0)	Endocannabinoids	--	--	56957.7	58456.5	61791.6	56740.1	84459.2	33180.7	317136	229307	324715
pos_8638	17-Methyl-18,19-dinor-17alpha-pregna-4,13-dien-3-one	--	--	--	15817.3	11338.3	9553.13	12554.9	10641	3806.1	49616.1	34484.1	48334.5
pos_8637	Androsterol	Steroids and steroid derivatives	Androstane steroids	--	5.22378e-08	0.140519	15.7222	16.3463	26.7247	5.22378e-08	746.396	561.634	688.347
pos_8634	Chamazulene	Prenol lipids	Sesquiterpenoids	--	65.7051	39.2142	5.22378e-08	12.6374	5.22378e-08	5.22378e-08	302.833	159.333	234.073
pos_8630	PA(8:0/20:4(6Z,8E,10E,14Z)-2OH(5S,12R))	--	--	--	2985.97	3238.1	1654.15	4859.99	3388.75	2177.12	10652.3	5447.27	3423.55
pos_8629	N-[(Ethoxycarbonyl)methyl)-p-menthane-3-carboxamide	Carboxylic acids and derivatives	Amino acids, peptides, and analogues	--	383.821	744.068	211.204	808.084	842.711	798.578	520.216	309.659	272.07
pos_8628	Tazolol	Organooxygen compounds	Ethers	--	5.22378e-08	3.55625	0.84887	5.22378e-08	62.7889	5.22378e-08	359.187	323.897	264.231
pos_8627	Alfaprostolum	Fatty Acyls	Fatty acid esters	--	447.751	380.523	83.6271	416.768	369.261	109.277	1599.05	771.214	877.287
pos_8626	N-Stearoyl Asparagine	Carboxylic acids and derivatives	Amino acids, peptides, and analogues	--	180.49	104.759	51.4337	96.4122	111.379	21.6872	10.9317	20.0332	11.5537
pos_8625	9-Decenoylcholine	Organonitrogen compounds	Quaternary ammonium salts	C19578	8.92212	9.61661	2.69228	4.80623	5.22378e-08	5.22378e-08	127.665	148.843	146.653
pos_8621	Fingolimod phosphate ester, S-	Organic phosphoric acids and derivatives	Phosphate esters	C06751	0.601317	12.4881	16.1107	5.22378e-08	5.22378e-08	5.22378e-08	382.063	302.616	307.896
pos_8614	PE(18:0/0:0)	--	--	C14766	106705	112796	242874	497342	455028	498538	192801	150838	232270
pos_8604	Avermectin A1a monosaccharide	--	--	--	104.171	2126.97	145.362	12.5006	19.0679	45.9105	74.386	55.7383	24.8116
pos_8602	Cortol	Steroids and steroid derivatives	Hydroxysteroids	C19837	49.7345	18.5528	5.22378e-08	5.22378e-08	31.4681	5.22378e-08	123.234	114.295	33.5918
pos_8601	12,15-Epoxy-13,14-dimethyleicosa-10,12,14-trienoic acid	Fatty Acyls	Fatty acids and conjugates	C17248	1950.26	5521.15	1133.68	1753.2	769.725	159.452	129.258	447.107	411.435
pos_8597	1,4,10,13-Tetraoxa-7,16-diazacyclooctadecane	Organonitrogen compounds	Amines	--	29.9627	51.5511	276.503	271.895	734.418	552.134	656.958	412.541	562.748
pos_8596	Ilmofosine	Organonitrogen compounds	Quaternary ammonium salts	C21408	10970.9	10785.9	14232.6	33116	21640.7	22058.8	4969.91	4170.93	4892.08
pos_8593	2,3-Didehydrosparteine	Quinolizidines	--	C11536	3272.66	1403.19	990.912	9651.39	5073.61	5847.24	5396	2211.48	1952.73
pos_8592	3beta-Hydroxyergosta-7,24(24(1))-dien-4alpha-carboxylate	--	--	--	35.9358	22.0486	62.6936	318.844	703.433	1444.41	107.392	15.2989	31.1523
pos_859	(7R)-7-(5-Carboxy-5-oxopentanoyl)aminocephalosporinate	Lactams	Beta lactams	C16675	126.819	194.981	30.1495	365.564	259.28	359.839	6.10927	5.22378e-08	5.22378e-08
pos_8589	Chenodeoxycholylglutamic acid	Steroids and steroid derivatives	Bile acids, alcohols and derivatives	--	1207.92	1176.18	649.393	5343.92	1831.44	2281.07	175.72	110.113	187.188
pos_8586	Cer(d16:1/18:3(10,12,15)-OH(9))	--	--	C01221	964.296	1335.55	1047.72	1338.12	2239.39	1711.65	946.503	1037.5	1420.55
pos_8585	Carnitine	Organonitrogen compounds	Quaternary ammonium salts	C06173	36.7249	53.585	5.22378e-08	37.4691	16.7721	5.22378e-08	5.22378e-08	5.22378e-08	3.98842
pos_8583	(3S,3'S,5R,5'R,6R)-3,6-Epoxy-5,6-dihydro-3',5,8'-trihydroxy-beta,kappa-caroten-6'-one	Prenol lipids	Tetraterpenoids	C15514	9135.66	9679.72	5086.41	7855.23	9077.13	3516.22	20633.9	6483.2	2470.35
pos_8581	Stigmasterol	Steroids and steroid derivatives	Stigmastanes and derivatives	C00152	529.329	714.652	596.184	2810.18	2499.86	2460.32	343.161	164.249	136.321
pos_8580	3-Dehydro-2-deoxyecdysone	--	--	--	119.553	77.6252	6.50586	8.17914	28.9292	30.4995	775.706	134.56	35.4511
pos_8578	(5S)-hydroperoxy-18-hydroxy-EPE	Fatty Acyls	Eicosanoids	C02470	2318.64	5281.28	328.298	1361.77	605.188	518.694	812.659	1068.25	949.883
pos_8573	LysoPC(24:0/0:0)	Glycerophospholipids	Glycerophosphocholines	C00826	1007.94	1388.68	787.063	1097.47	843.37	775.057	696.642	705.185	886.818
pos_8571	Idoxanthin	Prenol lipids	Tetraterpenoids	C00170	7192.44	7770.22	8638.74	5603.7	4092.65	3742.7	97346.9	29963.2	11253.7
pos_8568	Gentamicin X2	--	--	C07274	1641.3	1895.49	1386.68	1502.95	1942.55	1491.19	877.066	572.36	874.798
pos_8567	MG(0:0/22:0/0:0)	Glycerolipids	Monoradylglycerols	--	3054.06	1871.77	3853.52	16615.6	14216.1	19478.4	12599.2	6883.48	8269.52
pos_8563	Valyl-Valine	Carboxylic acids and derivatives	Amino acids, peptides, and analogues	--	29.9731	51.1364	5.22378e-08	13.9526	5.22378e-08	5.22378e-08	7.39457	5.22378e-08	6.71733
pos_8561	L-Histidinol	Organonitrogen compounds	Amines	--	1957.85	498.076	9212.91	5724.5	11986.5	11441.9	5115.18	8831.98	7195.32
pos_8559	delta2-THA	--	--	--	2908.76	3376.26	937.109	2182.83	480.575	289.589	447.283	299.023	194.524
pos_8558	(2R,3R,4R,5S)-2-(Hydroxymethyl)-1-nonylpiperidine-3,4,5-triol	Piperidines	--	--	2573.95	2432.8	1253.62	2985.34	1514.12	1035.74	1118.64	932.494	649.555
pos_8557	Hexenoylcarnitine	Keto acids and derivatives	Medium-chain keto acids and derivatives	--	33.0582	68.6165	12.6723	7.27438	5.22378e-08	5.22378e-08	40.0188	5.22378e-08	10.541
pos_8556	Farnesoic acid	--	--	C00627	1006.05	716.211	2256.2	1963.5	2713.21	2491.41	1168.34	2010.78	1602.31
pos_8555	Docosapentaenoic acid (22n-3)	Fatty Acyls	Fatty acids and conjugates	C20209	3192.72	3853.63	1377.83	2194.49	661.28	317.309	35.9666	66.3726	56.944
pos_8552	Indinavir	Carboxylic acids and derivatives	Amino acids, peptides, and analogues	--	2661.41	3406.73	1271.36	2286.79	1544.03	2457.83	1610.15	1186.62	662.23
pos_855	Loxoribine	Purine nucleosides	--	--	52.171	85.5476	124.187	13.3336	5.22378e-08	5.22378e-08	5.22378e-08	5.22378e-08	5.22378e-08
pos_8548	PC(19:1(9Z)/0:0)	--	--	C11806	196345	194753	213089	573700	360898	367495	333469	152032	173965
pos_8546	LysoPE(0:0/22:1(13Z))	Glycerophospholipids	Glycerophosphoethanolamines	--	2947.26	2840.81	1492.17	11821.2	4207.43	5119.61	436.037	173.766	367.499
pos_8543	Ixocarpanolide	Steroids and steroid derivatives	Steroid lactones	--	1109.08	1540.44	664.702	3461.03	3141.83	3525.43	611.981	414.738	419.008
pos_8542	PC(O-14:1(1E)/0:0)	--	--	--	5551.39	8714.87	7872.42	26947.6	31157.4	34493.6	21018.4	21215.3	30589
pos_854	4-Keto-anhydrotetracycline	--	--	C06878	58.9214	2047.32	137.051	9.12502	5.22378e-08	5.22378e-08	5.22378e-08	5.22378e-08	5.22378e-08
pos_8539	Sphingosine	Organonitrogen compounds	Amines	C17945	1051	515.239	5620.19	8968.43	7021.04	7593.7	3579.38	2745.31	4309.82
pos_8533	CDP-DG(PGF2alpha/i-22:0)	--	--	C04916	1121.46	1153.82	36.9034	378.465	143.491	30.0686	1099.45	2286.04	2490.69
pos_8530	6-Deoxocastasterone	Steroids and steroid derivatives	Bile acids, alcohols and derivatives	--	234.886	107.195	9.30217	608.453	177.108	412.295	595.846	307.942	403.579
pos_8529	Foeniculoside V	Prenol lipids	Terpene glycosides	--	72.1234	270.981	39.5349	134.261	175.164	58.1776	149.94	208.249	256.51
pos_8528	2(R)-HOT	--	--	--	56.032	42.0614	15.7291	41.1603	5.22378e-08	5.22378e-08	5.22378e-08	5.22378e-08	5.22378e-08
pos_8525	Virol A	--	--	--	85.7852	112.334	7.9334	106.205	8.90193	7.93861	5.22378e-08	5.22378e-08	4.04579
pos_8523	Septacidin	Carboxylic acids and derivatives	Amino acids, peptides, and analogues	--	4735.22	6111.91	2329.55	4267.94	2470.79	1715.5	1164.75	858.595	807.6
pos_8512	LEVULINIC ACID, 3-BENZYLIDENYL-	--	--	--	2011.98	1481.67	5169.97	4446.07	7290.1	6621.54	3304.82	5144.44	4193.57
pos_8511	Phthalic acid	Benzene and substituted derivatives	Benzoic acids and derivatives	--	2348.58	1748.68	6812.44	5395.35	8833.17	8611.57	4702.35	6933.86	5637.63
pos_8510	4-Amino-5-hydroxymethyl-2-methylpyrimidine	Diazines	Pyrimidines and pyrimidine derivatives	C05851	3348.49	2323.74	9961.25	6703.54	18562.8	14695.6	6309.84	10592.6	9740.04
pos_8508	4-cholesten-7α,12α,24-triol-3-one	Steroids and steroid derivatives	Bile acids, alcohols and derivatives	--	1542.74	1929.72	1059.91	5295.76	3305.67	3068.68	274.376	211.237	230.38
pos_8507	N-Arachidonoyl Asparagine	--	--	--	381.898	443.007	58.5959	66.7145	56.5803	5.22378e-08	1660.8	764.417	349.901
pos_8506	16,16-Dimethyl Prostaglandin E1	Fatty Acyls	Eicosanoids	--	4532.63	5186.13	2967.16	6466	4241.84	3960.4	2754.66	3096.4	2494.02
pos_8505	(E)-8(9)-p-Menthen-1,2-diol	Prenol lipids	Monoterpenoids	C12382	136.681	138.612	17.7566	60.9127	37.8434	12.257	174.527	69.0362	79.4388
pos_8502	FAHFA(22:6(4Z,7Z,10Z,13Z,16Z,19Z)/9-O-18:2(10E,12Z))	Fatty Acyls	Lineolic acids and derivatives	C08412	295.182	280.906	69.6343	608.615	323.62	13.7177	355.571	480.275	293.633
pos_8500	Methymycin	--	--	--	14.3528	9.73062	43.6365	21.6038	132.018	38.5397	83.2714	141.459	126.283
pos_850	S-Ribosyl-L-homocysteine	--	--	C12599	9735.71	19871.1	8817.88	22460	21644.1	25370.1	2765.21	1706.61	4508.71
pos_8496	2-Carboxy-4-dodecanolide	Lactones	Gamma butyrolactones	C18165	32.7819	42.5462	9.60412	48.7841	10.338	5.22378e-08	5.22378e-08	10.5088	5.22378e-08
pos_8494	Cer(d20:1/5-iso PGF2VI)	--	--	--	194.221	244.983	228.578	133.002	166.896	6.17828	3.59195	18.092	8.97843
pos_8492	Budralazine	Diazanaphthalenes	Benzodiazines	C08424	15.4717	35.9809	5.22378e-08	14.4716	5.22378e-08	5.22378e-08	5.22378e-08	5.22378e-08	3.75973
pos_8490	N-Methylphenylalanyl-prolyl-arginine	Carboxylic acids and derivatives	Amino acids, peptides, and analogues	C19725	249.25	362.399	59.7224	101.129	12.6026	24.1053	12.2056	47.6653	43.6161
pos_8489	Misoprostol acid	Fatty Acyls	Eicosanoids	--	502.081	347.183	12.0869	72.6598	5.22378e-08	5.22378e-08	32.1411	15.6744	25.853
pos_8487	Galaxolide	Benzopyrans	2-benzopyrans	--	20970.7	28118.9	18413	54982.8	49856.5	51931.9	10128.5	6467.23	7368.62
pos_8485	Pokeberrygenin	Prenol lipids	Triterpenoids	--	817.283	1113.18	253.737	4700.44	1675.81	2164.19	207.388	27.3566	90.8965
pos_8484	N(4)-Octadecyl-1-arabinofuranosylcytosine	Pyrimidine nucleosides	--	C03577	1538.49	1996.95	665.173	9115.69	3240.59	3835.27	1385.44	650.372	1554.46
pos_8479	3-O-alpha-Mycarosylerythronolide B	--	--	C21353	1953.87	2872.28	861.636	1351.04	973.861	439.825	153.534	6.23887	11.8086
pos_8477	(24E)-3alpha-Acetoxy-15alpha-hydroxy-23-oxo-7,9(11),24-lanostatrien-26-oic acid	Prenol lipids	Diterpenoids	C11039	603.39	795.462	201.63	2182.07	1153.11	1540.4	49.4428	12.1035	18.32
pos_8475	7alpha-Hydroxy-3-oxo-4-cholestenoate	Steroids and steroid derivatives	Bile acids, alcohols and derivatives	--	5885.88	7022.06	4267.56	14750.8	12319.4	14457.1	1790.67	1534.17	1186.56
pos_8470	milbemycin alpha5	Macrolides and analogues	Milbemycins	--	1708.39	2252.69	770.042	2913.38	877.117	1663.72	428.555	398.776	351.04
pos_847	Debromohymenialdisine	--	--	C16038	5916.5	10590.2	4770.62	17001.5	16058.2	19497.9	589.44	902.47	833.662
pos_8466	Theasapogenol E	Prenol lipids	Triterpenoids	--	10918.1	10152.9	6460.23	50251.8	15372.8	17865	4067.11	1746.91	4691.15
pos_8463	1-heptadecanoyl-sn-glycero-3-phosphocholine	--	--	--	205056	188955	204308	612575	309656	331209	106744	84416.8	113745
pos_846	4-Amino-4-deoxychorismic acid	Carboxylic acids and derivatives	Dicarboxylic acids and derivatives	C00063	604.193	851.419	925.302	42.104	48.1781	20.0805	10.3078	5.22378e-08	7.79914
pos_8459	Montanol	--	--	--	4211.34	3747	2630.76	9244	5774.83	6029.88	8289.2	6721.03	3963.72
pos_8458	17-Hydroxymethylethisterone	Steroids and steroid derivatives	Androstane steroids	--	22956.5	29112.6	8005.72	26504	10706.7	13584.6	1670.46	1960.99	1965.49
pos_8457	DIHYDROXY (3α,12α)PREGNAN-20-ONE	--	--	C20912	7148.45	5058.84	3500.92	18659.7	11565.2	11281.1	18822.3	13323.2	6709.61
pos_8452	4-Propylphenol	Benzene and substituted derivatives	Phenylpropanes	C16610	39.4365	55.9615	4.89717	52.1447	12.4252	7.8086	5.22378e-08	5.22378e-08	5.22378e-08
pos_8450	Hydroxyhomodestruxin B	Peptidomimetics	Depsipeptides	C01219	10533.2	14356.9	6821.58	21378.7	14103.8	13865.3	5192.95	1480.27	877.117
pos_8449	dl-alpha-Tocopherol nicotinate	--	--	C21349	4880.38	5168.49	1708.9	4597.67	2892.68	2956.16	568.657	1061.98	1208.84
pos_8448	2(N)-Methyl-norsalsolinol	Tetrahydroisoquinolines	--	C00884	201.055	245.045	10.5311	218.396	55.3779	58.1556	5.22378e-08	3.94433	6.45108
pos_8445	(E)-2-Butenyl-4-methyl-threonine	--	--	C12435	56.7697	81.933	19.2324	54.0197	5.22378e-08	5.22378e-08	5.22378e-08	12.1646	3.13024
pos_8437	Hexylbenzene	Benzene and substituted derivatives	--	C21559	34.7829	57.5029	25.6011	64.8323	22.0952	5.22378e-08	5.22378e-08	5.22378e-08	5.22378e-08
pos_8432	1-Octadecanoyl-sn-glycero-3-phosphoethanolamine	Glycerophospholipids	Glycerophosphoethanolamines	--	305.291	339.412	151.668	417.07	623.072	511.363	233.838	135.262	158.757
pos_8431	Carrageenan, potassium salt of	Carboxylic acids and derivatives	Amino acids, peptides, and analogues	--	3374.4	6040.36	2667.9	4291.99	2407.05	2111.82	1326.68	2515.78	2181.73
pos_843	3-Acetyl-4-hydroxy-6-methyl-2H-pyran-2-one	Organooxygen compounds	Carbonyl compounds	--	22.4206	7.28655	5.22378e-08	28.5395	30.8723	40.6736	5.22378e-08	5.22378e-08	5.22378e-08
pos_8429	Avenestergenin A1	Prenol lipids	Triterpenoids	--	5348.99	4638.44	2520.17	3179.85	2099.92	1191.29	1877.63	1339.06	826.914
pos_8428	5-O-beta-D-Mycaminosyltylonolide	--	--	--	7000.98	6915.47	4766.38	7614.45	4474.79	3842.43	1698.55	1573.12	1239.48
pos_8425	(10S)-Juvenile hormone III diol	--	--	--	153.095	213.733	73.1891	141.422	25.4894	43.396	83.1135	106.412	80.3708
pos_8423	Marindinin	Kavalactones	--	--	231.227	488.929	18.2723	257.799	48.701	137.841	0.00867577	5.22378e-08	5.22378e-08
pos_8422	(17E,19E,21E,23E,25E)-4,6,8,10,12,14,16,27-Octahydroxy-3-(1-hydroxyhexyl)-17,28-dimethyl-1-oxacyclooctacosa-17,19,21,23,25-pentaen-2-one	Macrolides and analogues	--	C04294	2249.32	2502.13	985.245	1651.94	608.752	472.691	421.504	351.934	148.337
pos_8421	Tenofovir exalidex	Imidazopyrimidines	Purines and purine derivatives	--	10088.1	15320.6	10846.8	39713.3	22103.4	24346.2	3068.52	2365.65	3109.83
pos_842	cis-3-(3-Carboxyethenyl)-3,5-cyclohexadiene-1,2-diol	--	--	C00362	267.325	662.523	245.688	711.936	644.311	848.91	5.22378e-08	17.5841	12.5287
pos_8417	(+/-)-(E)-Ethyl-2-[(E)-hydroxyimino]-5-nitro-3-hexeneamide	Organonitrogen compounds	Oximes	--	67.0182	131.434	5.22378e-08	132.501	22.1667	68.2469	5.22378e-08	5.22378e-08	5.22378e-08
pos_8416	capsidiol	Prenol lipids	Sesquiterpenoids	--	2329.48	1919.36	5598.38	5585.08	6553.16	6795.78	3919.92	5265.01	4135.38
pos_8415	PC(DiMe(11,5)/DiMe(13,5))	Glycerophospholipids	Glycerophosphocholines	--	2322.88	2215.22	2108.43	10701.6	5064.89	5806.38	2369.91	1424.61	3318.91
pos_8412	Buprenorphine	Phenanthrenes and derivatives	--	--	9863.88	9808.87	16298.3	33382.6	27559.8	29064.4	12542.9	8764.63	12276.5
pos_8411	1-Heptadecanoylglycerophosphoethanolamine	Glycerophospholipids	Glycerophosphoethanolamines	--	2707.88	3079.84	4489.16	9574.54	7281.27	8485.03	2783.44	2648.51	2304.74
pos_8406	Moxidectin	Macrolides and analogues	Milbemycins	--	3821.6	3386.74	2064.62	4646.31	1763.82	1115.03	718.272	507.753	333.104
pos_8405	N-(4-Hydroxyphenyl)-3,7-dimethyl-9-(2,6,6-trimethyl-1-cyclohexenyl)nona-2,4,6,8-tetraenamide	Prenol lipids	Retinoids	--	134.02	16.5425	10.0697	85.2739	5.22378e-08	5.22378e-08	38.7504	19.9593	22.5864
pos_8404	N-Palmitoyl Tryptophan	Carboxylic acids and derivatives	Amino acids, peptides, and analogues	C10860	5.22378e-08	53.8794	32.4279	174.48	355.552	62.3551	5.22378e-08	5.22378e-08	5.22378e-08
pos_8403	3-Ketosphingosine	Organooxygen compounds	Carbonyl compounds	C04281	132.065	17.575	52.0733	25.8741	48.6656	5.22378e-08	1424.9	739.835	532.526
pos_8401	DG(8:0/PGJ2/0:0)	--	--	--	889.26	975.817	619.834	3253.35	1072.83	888.014	233.419	57.5916	175.85
pos_8400	Collettiside I	Steroids and steroid derivatives	Steroidal glycosides	--	7043.98	16077.8	3007.51	28025.6	21356	13247.5	1466.92	4873.64	8610.73
pos_8391	CDP-DG(a-21:0/i-20:0)	Glycerophospholipids	CDP-glycerols	C18776	1123.71	1622.61	170.556	4432.65	2606.71	1817.7	187.649	460.659	1235.42
pos_8386	1-O-Hexadecyl-sn-glycero-3-phosphocholine	Glycerophospholipids	Glycerophosphocholines	--	173168	243312	169628	612807	473669	515728	205218	165148	214482
pos_8382	Iridotrial	--	--	--	11.1101	27.133	5.21832	16.0191	5.22378e-08	5.22378e-08	5.22378e-08	5.22378e-08	5.22378e-08
pos_8381	Gentamicin	Organooxygen compounds	Carbohydrates and carbohydrate conjugates	--	224.048	507.658	27.1613	58.3157	5.22378e-08	2.87376	5.22378e-08	5.22378e-08	5.72746
pos_8376	Soyasapogenol B 24-O-b-D-glucoside	Prenol lipids	Terpene glycosides	C05994	1011.52	1800.29	474.302	461.957	18.6008	5.22378e-08	387.415	707.754	597.114
pos_8374	Cholylalanine	Steroids and steroid derivatives	Bile acids, alcohols and derivatives	--	7521.24	10506.4	7303.26	15751.5	13587.7	13738.3	6748.79	8099.84	8428.86
pos_8371	(5Z)-7-[(1R,2E)-2-[(3S)-3-hydroxyoctylidene]-3-oxocyclopentyl]hept-5-enoylcarnitine	Fatty Acyls	Eicosanoids	--	143035	187000	125177	431802	356274	391941	163260	170984	240269
pos_837	(Trifluoromethyl)cyclohexane	Organofluorides	--	--	477.592	368.486	441.919	208.269	299.63	307.92	5.22378e-08	26.5351	27.3857
pos_8369	2'-Hydroxy-3',4',5',7,8-pentamethoxyflavan	Flavonoids	O-methylated flavonoids	--	5.22378e-08	5.22378e-08	61.0553	5.22378e-08	8.64685	34.1653	88.8924	187.656	109.538
pos_8367	Icosa-2,4,6,8,10-pentaenoic acid	Fatty Acyls	Fatty acids and conjugates	--	48056.2	82234.7	32572	59045.8	26762.7	19836.8	26183	37239	31631.2
pos_8366	3-Allyl-1-cyclohexene	Unsaturated hydrocarbons	Olefins	--	2875.3	4454.59	2508.55	4309.22	2249.34	1749.66	1065.95	1797.3	1354.1
pos_8361	PC(24:1(15Z)/22:6(5Z,7Z,10Z,13Z,16Z,19Z)-OH(4))	--	--	C11354	171.613	135.282	146.183	1881.39	1054.42	1410.83	1956.05	773.632	1360
pos_8353	CL(10:0/10:0/10:0/13:0)	Glycerophospholipids	Glycerophosphoglycerophosphoglycerols	--	963.389	974.783	384.521	1855.25	1161.06	1079.88	744.76	459.907	961.841
pos_8352	Notoginsenoside R10	Steroids and steroid derivatives	Steroidal glycosides	--	5056.36	9134.55	4440.07	5580.75	4013.15	3376.5	2256.92	2412.63	1829.6
pos_835	Niacin (Nicotinic acid)	--	--	C06991	2249.39	1845.43	2071.42	2213.48	2231.77	2384.97	1096.29	1443.49	1183.52
pos_8344	(8R,9S,10S,13S,14S,17R)-16-Fluoro-17-hydroxy-10,13-dimethyl-1,2,4,5,6,7,8,9,11,12,14,15,16,17-tetradecahydrocyclopenta[a]phenanthren-3-one	Steroids and steroid derivatives	Androstane steroids	--	959.894	1008	667.333	2031.86	1242.42	853.894	757.504	796.04	830.996
pos_8339	PC(18:1(9E)/0:0)[U]	--	--	--	1.78021e+06	1.79135e+06	1.69171e+06	5.36575e+06	2.66099e+06	2.73147e+06	1.75963e+06	1.54955e+06	2.01518e+06
pos_8338	Voclosporin	Peptidomimetics	Peptoid-peptide hybrids	--	5734.97	2663.96	4062.75	60169.6	34449.4	37357.3	4242.01	3626	4040
pos_8335	Trihexosylceramide (d18:1/9Z-18:1)	Sphingolipids	Glycosphingolipids	--	1641.56	1354.33	807.329	1267.47	363.437	1494.75	765.632	766.286	940.617
pos_8333	Aplaviroc	Piperidines	Benzylpiperidines	--	76458.3	66699.7	58951.9	26102.5	22754.8	71272	34771.9	50044.2	15890.1
pos_833	3-Dehydro-D-glucose 6-phosphate	--	--	C15532	9.60564	72.3514	5.22378e-08	75.9039	54.1719	140.149	5.22378e-08	5.22378e-08	5.22378e-08
pos_8329	Estradiol-17beta	Steroids and steroid derivatives	Estrane steroids	--	65.3709	102.123	15.1928	96.8042	19.2691	5.22378e-08	5.69057	25.6158	5.03696
pos_8328	QH(2)	Prenol lipids	Quinone and hydroquinone lipids	--	159.877	277.22	152.529	372.328	90.6444	48.1408	5.22378e-08	13.0432	5.22378e-08
pos_8323	PG(20:1(11Z)/20:5(7Z,9Z,11E,13E,17Z)-3OH(5,6,15))	--	--	--	10145.7	10830.8	12538.6	14285.8	12227.4	12585.4	5116.6	6501.02	5754.47
pos_8320	Goyaglycoside c	Prenol lipids	Terpene glycosides	--	24145.8	39553.2	11281.2	20544.8	6078.29	6461.75	6178.05	8722.78	7775.65
pos_832	CC(=O)Nccccccn1C=CC(=O)C(O)=C1C	Pyridines and derivatives	Methylpyridines	--	2417.17	1204.44	4298.93	2907.06	4026.93	4902.75	12.4648	119.382	34.2423
pos_8319	n2-(1-Carboxyethyl)-2'-deoxyguanosine	Purine nucleosides	Purine 2'-deoxyribonucleosides	--	506.305	863.324	764.047	729.778	783.849	514.123	241.897	410.648	168.426
pos_8318	Eicosapentaenoyl Ethanolamide	Organonitrogen compounds	Amines	--	68662.1	97392.5	62158	110677	59707	58259.2	16376.5	25074.6	24376.2
pos_8317	(±)16-HDoHE	--	--	--	422218	593870	360624	674276	343078	316432	110929	162042	137834
pos_8312	8,10-Hexadecadiynoic acid	--	--	C01056	3897.22	5245.7	3674.35	6080.49	3182.45	2868.61	2164.44	2033.14	1645.21
pos_8311	6E,8E,12E,14E-Hexadecatetraen-10-ynoic acid	--	--	--	685.998	1003.44	570.55	1016.13	466.956	364.159	77.9918	157.339	88.5903
pos_8310	Lysyl-Gamma-glutamate	Carboxylic acids and derivatives	Amino acids, peptides, and analogues	--	216.929	327.088	203.76	379.459	155.542	89.6566	20.8208	54.6664	20.1942
pos_831	1-(2-Thienyl)-1-heptanone	Organooxygen compounds	Carbonyl compounds	--	128.393	81.0028	134.227	156.766	153.328	130.435	103.096	64.8321	125.588
pos_8307	VASICINONE	Diazanaphthalenes	Benzodiazines	--	188.577	347.263	125.289	239.556	79.5296	30.0453	5.22378e-08	5.22378e-08	21.2439
pos_8306	2-Hydroxyiminostilbene	Benzazepines	Dibenzazepines	--	72.6837	101.928	43.1378	90.3214	23.1077	5.22378e-08	5.22378e-08	5.22378e-08	5.22378e-08
pos_8305	Stavudine	Nucleoside and nucleotide analogues	--	C06961	70.6344	133.011	9.0083	98.1468	5.22378e-08	5.22378e-08	5.22378e-08	5.22378e-08	5.22378e-08
pos_8304	Serylproline	Carboxylic acids and derivatives	Amino acids, peptides, and analogues	C08816	44.3259	73.0512	50.4397	19.2324	5.22378e-08	28.9492	5.22378e-08	5.22378e-08	35.9862
pos_8296	L-Isoleucine	Carboxylic acids and derivatives	Amino acids, peptides, and analogues	--	3099.18	4187.76	2629.53	4422.27	2241.38	1965.21	772.636	1338.16	1048.79
pos_8295	L-Pipecolate	Carboxylic acids and derivatives	Amino acids, peptides, and analogues	--	4781.99	6679.16	3808.16	6952.08	3118.41	2709.73	784.217	1409.22	1085.87
pos_8291	xi-5-Isopropyl-2(5H)-furanone	Dihydrofurans	Furanones	--	117.93	250.337	187.896	124.62	74.0152	65.7168	5.22378e-08	24.9679	11.193
pos_8290	Digoxin	Steroids and steroid derivatives	Steroid lactones	--	6692.32	8294.82	7509.58	9423.83	5802.69	5236.16	820.753	1933.09	1184.57
pos_829	Leukotriene B4	Fatty Acyls	Eicosanoids	--	965.742	1060.2	1551.7	271.218	734.512	477.505	43.0179	29.0234	42.4005
pos_8288	PA(P-16:0/18:3(10,12,15)-OH(9))	--	--	--	181690	274515	117421	235009	88723.6	84246.4	14258	26915.8	20138.6
pos_8287	Crassostrea Secocarotenoid	Prenol lipids	Triterpenoids	--	2070.48	3211.01	1111.25	2141.04	464.851	617.945	23.9138	188.474	89.9245
pos_8284	1-(2-(1-Adamantyl)ethyl)-1-pentyl-3-(3-(4-pyridyl)propyl)urea	Pyridines and derivatives	--	--	273.868	240.643	119.779	873.008	725.521	916.001	74.816	0.648906	5.40707
pos_8283	Penmacric acid	Carboxylic acids and derivatives	Amino acids, peptides, and analogues	--	373.571	368.94	1072.86	811.381	775.503	849.233	106.571	521.99	233.831
pos_8277	Tricycloekasantal	Prenol lipids	Monoterpenoids	--	389.783	363.287	158.579	490.172	248.947	162.574	0.464532	0.644505	1.21568
pos_8276	Cinnamyl formate	Benzene and substituted derivatives	Styrenes	--	86.036	132.498	67.68	129.937	40.6217	70.5924	6.14687	18.0041	5.22378e-08
pos_8275	3-Ethyltoluene	--	--	C01433	156.472	215.883	113.773	210.738	112.342	66.2614	20.9204	57.3598	18.6675
pos_8274	Colistin	Polypeptides	--	--	216.274	859.52	793.35	82.9225	449.756	923.073	277.13	299.55	94.0615
pos_8273	5-Aminopentanoate	Carboxylic acids and derivatives	Amino acids, peptides, and analogues	C00233	3776.09	5278.05	3575.25	5452.69	3143.19	2504.58	1099.48	1784.6	1244.36
pos_8265	S 1033	--	--	C09179	449.803	535.02	223.09	657.118	592.855	470.409	957.584	725.51	377.656
pos_8260	Physapruin B	Benzopyrans	1-benzopyrans	--	1158.93	1369.02	481.15	540.95	243.615	109.225	137.807	125.08	47.4415
pos_8259	6,8a-Seco-6,8a-deoxy-5-oxoavermectin ''1a'' aglycone	--	--	--	3067.77	2945.18	1192	2245.11	741.968	393.64	435.185	330.91	162.471
pos_8256	Pentadecenoic acid	Fatty Acyls	Fatty acids and conjugates	--	13.9214	5.22378e-08	86.5518	69.4185	144.692	90.1182	143.262	269.226	214.093
pos_8253	16,16-dimethyl-PGA1	--	--	--	1716.96	1638.11	1393.6	2347.35	1480.67	1280.7	956.984	247.143	183.009
pos_8252	(Z)-8-Tetradecenal	Fatty Acyls	Fatty aldehydes	--	188.994	94.2803	80.8887	128.307	70.5806	64.2433	3868.19	2069.9	1923.97
pos_8251	Hexadeca-7,10,13-trienoic acid	Fatty Acyls	Fatty acids and conjugates	C12012	6.39719	21.6388	5.22378e-08	5.22378e-08	5.22378e-08	5.22378e-08	500.696	257.924	112.223
pos_8250	Everolimus	Macrolide lactams	--	--	28194.3	33769	17459.4	57179.1	32087.7	30119.3	8830.07	6237.73	10433.9
pos_8249	PE(22:0/LTE4)	--	--	--	11437.3	14339.1	10975	52037.4	39500.6	45517.9	17887.6	15398.8	29652.8
pos_8246	N-Palmitoyl Methionine	Carboxylic acids and derivatives	Amino acids, peptides, and analogues	--	9.7595	31.5955	16.258	33.2801	8.91106	22.1994	6.66341	11.3458	11.5872
pos_8244	1,8-Dimethylnaphthalene	--	--	C08061	27.8217	38.2859	9.90575	26.8888	5.22378e-08	5.72554	5.22378e-08	5.22378e-08	5.22378e-08
pos_8239	2-[4-(Carboxymethyl)-1,4,8,11-tetrazabicyclo[6.6.2]hexadecan-11-yl]acetic acid	Carboxylic acids and derivatives	Amino acids, peptides, and analogues	--	1360.92	1236.48	1002.59	1445.75	990.513	1017.42	506.544	213.398	124.552
pos_8236	Mosin C	Fatty Acyls	Fatty alcohols	--	320.38	528.209	21.3383	82.1605	5.882	6.29147	22.5707	138.56	79.2569
pos_8234	Janthitrem C	Peptidomimetics	Depsipeptides	--	96916.4	192873	92640.5	62562	92833.9	44472.9	63223	42523.5	40494.3
pos_8232	Dihydroisoalantolactone	Prenol lipids	Terpene lactones	--	2276.08	2554.51	3164.43	3162.21	3302.76	3231.25	2126.84	3328.89	2449.29
pos_8227	trans-p-Menthane-1,7,8-triol 8-glucoside	Organooxygen compounds	Carbohydrates and carbohydrate conjugates	C13311	5.22378e-08	5.22378e-08	10.5144	16.5925	5.22378e-08	5.22378e-08	139.482	180.253	122.726
pos_8226	6.alpha.-Methylprednisolone	--	--	--	563.444	687.865	92.4498	274.6	62.2285	182.146	0.498295	0.00387367	5.22378e-08
pos_8224	CDP-DG(PGF1alpha/a-15:0)	--	--	--	1007.27	3738.69	356.664	1593.93	492.145	1025.8	78.2111	17.3874	6.87671
pos_8222	Decanal propyleneglycol acetal	Dioxolanes	1,3-dioxolanes	--	2875.78	2706.93	7909.08	11517.7	12120.2	13451.4	8611.32	2875.3	7450.2
pos_822	Acetylcarnitine	Fatty Acyls	Fatty acid esters	--	15900.5	7653.11	10724.7	10164.1	11898.1	13104.1	5063.46	4840.9	5445.09
pos_8219	Ganglioside GM3 (d18:1/14:0)	Sphingolipids	Glycosphingolipids	C10811	2525.05	4302.31	1486.11	1038.77	1277.15	286.604	892.441	326.232	341.814
pos_8218	Ganglioside GA2 (d18:1/16:0)	Sphingolipids	Glycosphingolipids	--	1968.44	2068.8	1268.18	5934.82	2463.63	2288.71	544.66	234.171	444.531
pos_8213	MG(18:0/0:0/0:0)	Glycerolipids	Monoradylglycerols	--	397.067	16.6686	23.8916	81.9715	41.692	35.57	711.227	876.576	1008.59
pos_821	Dimethyl fumarate	Fatty Acyls	Fatty acid esters	--	436.995	315.842	247.497	240.342	261.5	355.537	101.171	95.7513	114.626
pos_8209	Behenic acid	Fatty Acyls	Fatty acids and conjugates	C22473	4952.02	6008.17	14422.2	16231.6	21454.5	25489.5	11946.1	3423.74	9927.01
pos_8208	Retinyl ester	Prenol lipids	Retinoids	C01594	3469.51	4708.76	1856.05	3043.65	1206.26	1022.83	289.41	694.49	482.428
pos_8207	9,10,13-TriHOME	Fatty Acyls	Fatty acids and conjugates	--	52.4894	53.1862	5.22378e-08	4.80231	5.22378e-08	5.22378e-08	5.22378e-08	5.22378e-08	5.22378e-08
pos_8199	3a,7a,12a-Trihydroxy-5b-cholestan-26-al	Steroids and steroid derivatives	Bile acids, alcohols and derivatives	--	3038.77	3379.55	2746.53	7815.46	6593.69	7275.56	6593.97	4194.36	3564.69
pos_8196	[(3S,4S,5S,6R)-3,4,5-Trihydroxy-6-(hydroxymethyl)oxan-2-yl] octadec-9-enoate	Fatty Acyls	Fatty acyl glycosides	--	1382.28	440.19	423.315	1104.19	483.924	290.071	1712.29	947.964	758.542
pos_8194	gamma-Tocopherol	Prenol lipids	Quinone and hydroquinone lipids	--	41.9535	5.22378e-08	24.1326	5.22378e-08	47.7845	127.971	789.682	368.823	232.043
pos_8188	PC(22:3(10Z,13Z,16Z)/PGE2)	--	--	--	1576.25	1517.77	1251.56	2565.36	1515.2	1353.99	971.223	404.922	938.864
pos_8171	(8S,9S,10R,13S,14S,17R)-1-Hexadecanoyl-11,17-dihydroxy-17-(2-hydroxyacetyl)-10,13-dimethyl-7,8,9,11,12,14,15,16-octahydro-6H-cyclopenta[a]phenanthren-3-one	Steroids and steroid derivatives	Hydroxysteroids	--	1641.01	491.468	2743	13809	19236.4	15391.3	536.566	136.848	931.522
pos_8170	3-Hexaprenyl-4-hydroxy-5-methoxybenzoate	Prenol lipids	Polyprenylphenols	--	8874.41	2889.57	7913.16	113096	28142.5	36611.3	1328.17	674.638	857.892
pos_817	Griseolic acid	Purine nucleosides	--	--	12.657	1183.43	5.22378e-08	5.22378e-08	5.22378e-08	5.22378e-08	5.22378e-08	5.22378e-08	5.22378e-08
pos_8163	LysoPC(16:0/0:0)	Glycerophospholipids	Glycerophosphocholines	--	63374.8	78188.3	54397.7	111695	57954.9	57622.4	27403.7	21351.9	25560.8
pos_8162	Glutaminyllysine	Carboxylic acids and derivatives	Amino acids, peptides, and analogues	--	81.8444	92.765	97.6891	164.274	244.531	335.123	29.5162	24.8311	47.1138
pos_8159	6-Deoxyerythronolide B	--	--	C08336	689.332	906.41	157.794	335.375	86.5397	46.7681	179.898	92.0321	307.677
pos_8158	1,2,4-Nonadecanetriol	Fatty Acyls	Fatty alcohols	--	962.571	1440.69	2208.1	4073.65	4363.19	2960.39	4084.6	4290.92	5354.78
pos_8157	hydroxyoctadecadienoic acid	Fatty Acyls	Lineolic acids and derivatives	--	8996.66	10566.5	6705.35	7559.53	3545.29	3432.47	2960.04	1778.51	1939.35
pos_8151	Mangalkanyl glucoside	Organooxygen compounds	Carbohydrates and carbohydrate conjugates	--	70.7401	5.22378e-08	7.25995	411.432	219.034	219.148	72.3961	23.5504	47.1341
pos_8150	Gibberellin A12	Prenol lipids	Diterpenoids	--	251.509	452.171	110.566	727.671	756.527	936.901	16.5937	33.3959	28.9134
pos_8147	(S)-methylmalonate-semialdehyde	Organooxygen compounds	Carbonyl compounds	C03997	11966	11334.7	25357.5	28990.9	32893.1	33466	17594.4	23290	19309.4
pos_8146	(4-Methylphenyl)acetaldehyde	Benzene and substituted derivatives	Phenylacetaldehydes	--	24.8858	40.2723	9.11037	34.1575	4.31118	23.1374	5.22378e-08	5.22378e-08	5.22378e-08
pos_8144	PC(LTE4/22:0)	--	--	--	825.72	997.984	545.197	3737.24	2208.68	2788.9	91.0785	6.80698	61.5706
pos_8142	N-Desmethyltramadol	Phenol ethers	Anisoles	--	325.102	283.364	673.912	194.516	151.459	50.6933	59.1395	98.5079	46.6051
pos_8140	Colubrinic acid	Prenol lipids	Triterpenoids	--	23294.8	42340.6	21083	133063	124817	130765	3827.59	3443.07	3046.07
pos_8138	MG(22:6(5Z,8E,10Z,13Z,15E,19Z)-2OH(7S, 17S)/0:0/0:0)	--	--	C02713	7909.6	10113.6	1260.67	5655.82	2527.64	1128.16	293.828	103.841	338.262
pos_8132	Glucosylsphingosine	Sphingolipids	Glycosphingolipids	--	1517.91	1687.44	1343.05	6777.73	2041.97	2483.95	328.848	111.436	357.356
pos_8129	Janthitrem G	Peptidomimetics	Depsipeptides	--	2406.27	1090.65	4428.59	234.18	147.53	101.742	214.15	109.402	70.6727
pos_8128	7',8'-Dihydro-8'-hydroxycitraniaxanthin	Prenol lipids	Triterpenoids	--	5977.68	9406.6	5639.13	28144.7	19215.6	23708	2753.36	2268.34	3040.51
pos_8125	PE(16:0/0:0)	Glycerophospholipids	Glycerophosphoethanolamines	--	84951	80669.6	146542	378917	221437	254790	70674.8	54308.1	77630.7
pos_8124	N-Palmitoyl tyrosine	Carboxylic acids and derivatives	Amino acids, peptides, and analogues	--	3485.52	4025.08	2465.76	11783.2	7604.79	10003.6	810.147	570.929	636.292
pos_8121	MG(0:0/16:0/0:0)	Glycerolipids	Monoradylglycerols	--	4543.61	4166.66	7439.97	19945.3	10520.5	12021.1	3758.05	2621.55	3986.43
pos_8118	(3a,5b,7a,12a)-24-[(carboxymethyl)amino]-1,12-dihydroxy-24-oxocholan-3-yl-b-D-Glucopyranosiduronic acid	Organonitrogen compounds	Oximes	--	2406.46	3620.68	3145.98	6252.66	1641.42	2652.12	4557.65	2705.63	3979.86
pos_8115	LysoPC(22:5(4Z,7Z,10Z,13Z,16Z))	Glycerophospholipids	Glycerophosphocholines	--	65804.4	130226	54198.6	13990.1	49233.4	12865	36449.6	22955.4	22214.8
pos_8114	N-Oleoyl GABA	Carboxylic acids and derivatives	Amino acids, peptides, and analogues	C01375	4.97578	5.22378e-08	5.22378e-08	5.22378e-08	5.22378e-08	21.8759	2.68101	5.22378e-08	5.90749
pos_8112	Docosanal	Fatty Acyls	Fatty aldehydes	--	381.522	492.152	525.038	1842.72	1920.83	1581.81	968.329	565.328	1298.32
pos_8110	Arginylhistidine	Carboxylic acids and derivatives	Amino acids, peptides, and analogues	C00380	281.86	390.148	366.162	324.496	97.9506	55.4838	54.6548	27.2685	5.38134
pos_811	1-(5-Phospho-D-ribosyl)-5-amino-4-imidazolecarboxylate	Organooxygen compounds	Carbohydrates and carbohydrate conjugates	--	531.413	577.507	565.785	172.324	241.863	249.43	5.22378e-08	5.22378e-08	5.22378e-08
pos_8108	Palmitoylglycine	Carboxylic acids and derivatives	Amino acids, peptides, and analogues	--	61.3678	5.22378e-08	536.895	126.257	476.067	459.33	1310.55	659.822	752.156
pos_8105	17-methyloctadecanoylcarnitine	Fatty Acyls	Fatty acid esters	--	74501	111445	62401	262213	200167	207209	50132.9	40507.1	49439
pos_8099	CDP-DG(PGE2/22:3(10Z,13Z,16Z))	--	--	C16658	2508.89	6074.01	669.432	1715.26	276.34	170.992	49.2859	41.941	7.64187
pos_8098	PC(TXB2/DiMe(13,5))	--	--	C04454	3404.25	4348.34	1591.64	13437.8	5661.74	5540.88	885.783	197.948	849.873
pos_8097	Ambonic acid	Steroids and steroid derivatives	Cycloartanols and derivatives	--	3322.49	4767.1	1757.77	12706.2	9547.68	4917.97	836.217	172.86	428.743
pos_8096	20-Oxo-5-O-beta-mycaminosyltylactone	--	--	--	878.029	1069	217.235	318.108	62.3554	60.5683	411.503	279.218	235.034
pos_8093	Rigin	Carboxylic acids and derivatives	Amino acids, peptides, and analogues	--	14250	20392.6	10611.9	22697.3	18849.1	10296.2	5106.2	3225.23	4256.76
pos_809	Gossypetin 8-glucuronide 3-glucoside	Flavonoids	Flavonoid glycosides	--	1421.4	1428.61	1301.13	448.067	782.616	620.753	6.89643	5.22378e-08	5.22378e-08
pos_8089	CAY10410	--	--	--	891.219	895.656	463.035	1420.1	678.897	707.02	749.058	641.424	602.492
pos_8087	L-Pyrrolysine	--	--	--	652.005	832.02	443.255	834.145	278.64	352.462	506.901	663.213	648.476
pos_8086	alpha-Amylcinnamyl acetate	Benzene and substituted derivatives	--	--	342.211	542.609	210.992	493.565	143.444	136.733	310.701	441.066	395.55
pos_8085	alpha-Amylcinnamyl formate	Benzene and substituted derivatives	--	--	48.4168	105.14	52.9475	138.682	15.383	47.229	52.6233	135.074	104.917
pos_8084	N-Acetylornithine	Carboxylic acids and derivatives	Amino acids, peptides, and analogues	--	394.472	494.098	206.809	443.302	179.897	139.475	164.124	202.924	212.509
pos_8081	Demethoxyrapamycin	Macrolide lactams	--	C22014	10554.6	14140.1	9947.03	13963.3	9501.48	10325.3	6354.66	8856.74	8151.34
pos_8080	Cynarasaponin E	Prenol lipids	Terpene glycosides	--	3317.71	4240.01	342.569	1714.39	76.6114	69.437	184.084	83.3924	156.99
pos_8078	Avermectin B1a monosaccharide	--	--	C06552	3822.53	4731.19	4521.55	6283.84	2956.41	3469.06	3950.97	6219.74	5258.88
pos_8077	DG(22:6(4Z,7Z,10Z,13Z,16Z,19Z)/18:4(6Z,9Z,12Z,15Z)/0:0)	Glycerolipids	Diradylglycerols	--	6872.1	9875.64	1809.03	3546.34	928.771	315.308	541.797	233.567	679.83
pos_8076	8,9-DHET	Fatty Acyls	Eicosanoids	--	1405.2	1923.18	809.091	1314.79	669.815	729.561	517.907	240.196	544.954
pos_8075	18-Hydroxyeicosapentaenoic acid	Fatty Acyls	Eicosanoids	--	437.746	805.584	362.692	316.018	290.951	255.59	645.887	778.261	673.254
pos_8074	Lansioside A	Prenol lipids	Terpene glycosides	--	31960.7	43997.5	11150.9	19988.3	6760.46	5363.64	6162.42	5137.01	6361.58
pos_8071	Fumagillol	Organooxygen compounds	Alcohols and polyols	--	1339.41	2217.19	668.003	1407.06	775.734	604.921	736.681	1023.92	1093.14
pos_8070	Deoxycholylproline	--	--	C16567	3591.38	6523.49	6253.97	3657.14	7026.65	3025.77	13024.2	8430.22	5801.57
pos_807	Glutathione disulfide	Carboxylic acids and derivatives	Amino acids, peptides, and analogues	C06655	1471.43	1461.24	1178.01	494.617	770.55	697.242	29.3003	6.58913	12.182
pos_8069	Perulactone	Steroids and steroid derivatives	Bile acids, alcohols and derivatives	--	24057.3	35410.2	14890.9	28208.2	19202.4	11256.3	7344.09	4870.98	6848.5
pos_8066	PC(17:1(9Z)/0:0)	--	--	--	187125	208194	151765	488808	176877	190070	48826.5	41914.3	52622.7
pos_8065	7',8'-Dihydro-8'-hydroxyreticulataxanthin	Prenol lipids	Triterpenoids	C00688	15065.4	18582.4	10076.3	46180.8	18025.9	12113.9	5101.03	8736.14	5193.79
pos_8064	(R)-1-O-[b-D-Apiofuranosyl-(1->2)-b-D-glucopyranoside]-1,3-octanediol	Fatty Acyls	Fatty alcohols	C16767	8656.85	12027	7162.47	19015.1	14196.8	11323.3	7464.75	6289.73	7534.15
pos_8057	5,8,11-Heptadecatriynoic acid	--	--	--	962.738	1294.17	753.114	1425.75	486.688	552.42	848.388	1113.85	1109.38
pos_8055	Dehydrofalcarinone	Organooxygen compounds	Carbonyl compounds	--	3011.19	4135.36	2598.97	4216.01	2019.18	1982.27	2368.95	3015.16	2819.32
pos_8054	Rishitin	Organooxygen compounds	Alcohols and polyols	--	815.41	1088.47	742.861	1230.09	448.476	533.578	758.328	960.452	938.695
pos_8053	Oblongolide	--	--	--	2029.14	2757.65	1587.18	2784.71	1026.51	1163.13	1647.32	2100.53	2046.07
pos_8052	gamma-L-Glutamylputrescine	Carboxylic acids and derivatives	Amino acids, peptides, and analogues	--	1632.35	2182.74	1416.13	2378.47	955.883	1009.95	1555.96	2136.31	2027.82
pos_8051	cis-1,2-Diphenylcyclobutane	Stilbenes	--	--	624.058	758.843	270.668	578.495	248.186	163.418	234.162	290.977	277.311
pos_8050	guaiazulene	Prenol lipids	Sesquiterpenoids	--	1959.14	2636.33	1257.57	2255.08	886.49	774.78	1038.55	1369.35	1364.96
pos_8049	1,3-Diphenylpropane	Linear 1,3-diarylpropanoids	--	--	199.252	213.009	108.015	220.78	98.0821	89.4781	129.551	147.996	145.426
pos_8048	11,12,13-Trinor-1,3,5-bisabolatrien-10-oic acid	Prenol lipids	Monoterpenoids	--	323.336	375.127	340.989	525.294	241.182	243.711	315.084	592.845	529.239
pos_8046	formyl 2E,4E,6Z-decatrienoate	--	--	C04592	2212.76	2831.97	1463.01	2863.01	1020.34	1073.73	1450.9	1879.82	1830.97
pos_8045	1,2-Dihydro-1,1,6-trimethylnaphthalene	Naphthalenes	--	--	1808.91	2445.12	1280.33	2339.73	946.818	831.832	1195.36	1566.46	1511.17
pos_8044	Aethusin	--	--	--	929.48	1225.95	535.588	998.296	403.475	302.034	342.807	455.201	506.768
pos_8043	Capillene	Benzene and substituted derivatives	--	--	603.335	820.584	283.039	639.333	233.844	168.857	214.54	304.787	312.857
pos_8041	pentyl-Benzene	--	--	--	55.395	116.497	55.3086	140.555	38.536	33.9532	75.3315	79.3321	66.3145
pos_8040	3,4,5-Trimethylbenzaldehyde	Benzene and substituted derivatives	Benzoyl derivatives	C05952	1217.76	1602.43	845.743	1540.64	648.882	648.473	799.981	1052.95	946.499
pos_8039	(3-Methyl-2-butenyl)-benzene	Benzene and substituted derivatives	--	--	737.934	897.086	283.78	680.419	246.595	182.139	203.266	234.56	280.595
pos_8038	(±)-2-Butylthiazolidine	Azolidines	Thiazolidines	C08502	4716.12	7715.99	3911.75	7299.23	6177.01	3396.71	2168.31	1547.45	1870.4
pos_8035	exo-2-Methyl-3-methylenebicyclo[2.2.1]heptan-2-ol	Prenol lipids	Monoterpenoids	C00255	228.316	263.578	157.841	323.267	119.964	109.75	195.419	263.339	250.248
pos_8030	Biolimus A9	Macrolide lactams	--	--	940.308	1094.4	322.278	4827.5	844.673	966.229	191.314	81.857	215.245
pos_8028	Sirolimus	Benzene and substituted derivatives	Benzoic acids and derivatives	C05711	2202.76	2523.86	941.946	2289.37	1151	645.831	219.984	59.782	139.214
pos_8022	Meproscillarin	Steroids and steroid derivatives	Steroid lactones	--	13027.2	44873.4	8890.56	60610.8	43560.5	27635.8	3667.38	11239.5	21038.4
pos_8021	Carindone	Prenol lipids	Sesquiterpenoids	--	2015.93	3297.74	1569.93	3143.16	2517.75	3633.59	4240.55	2091.27	2013.63
pos_8017	Cyclolinopeptide A	Carboxylic acids and derivatives	Amino acids, peptides, and analogues	--	1205.23	2834.65	382.092	5290.39	5253.27	1559.99	41.424	101.592	547.432
pos_8015	7alpha,12alpha-Dihydroxy-5beta-cholestan-3-one	Glycerolipids	Diradylglycerols	--	4231.17	6989.26	2449.54	7581.41	2338.54	1912.62	424.761	271.404	382.927
pos_801	3-O-Methylkaempferol	Flavonoids	O-methylated flavonoids	C05834	13.3961	5.22378e-08	9.69476	5.22378e-08	5.22378e-08	5.22378e-08	6.2858	5.22378e-08	5.22378e-08
pos_8000	Talbutal	Diazines	Pyrimidines and pyrimidine derivatives	--	37.3244	75.5571	14.4575	37.0421	5.22378e-08	3.84373	5.22378e-08	5.22378e-08	5.22378e-08
pos_7999	2-Phenylethyl octanoate	Fatty Acyls	Fatty acid esters	--	1306.46	1630.75	391.709	1020.11	310.893	53.8876	191.433	174.115	230.499
pos_7997	13-METHYL-4,4-BISNOR-8,11,13-PODOCARPATRIEN-3-ONE	--	--	--	767.283	982.044	364.562	752.477	360.949	192.708	236.383	330.108	327.485
pos_7996	Jasmine ketolactone	Oxocins	--	--	33.0015	51.6423	15.0196	28.8152	0.291025	5.22378e-08	0.425572	0.234268	15.4282
pos_7995	Mimosine	Carboxylic acids and derivatives	Amino acids, peptides, and analogues	--	56.2183	74.3321	9.24791	31.8506	5.22378e-08	5.22378e-08	5.22378e-08	13.69	17.5932
pos_7990	11'-Carboxy-gamma-tocotrienol	Prenol lipids	Sesquiterpenoids	C06313	36939.6	46891.1	4706.16	10886.7	7487.07	2497.55	1809.2	1525.82	1427.23
pos_7988	Isoleucyl-Leucine	Carboxylic acids and derivatives	Amino acids, peptides, and analogues	--	386.39	1426.81	489.362	1701.04	2570.04	1205.26	105.998	75.5557	71.728
pos_7982	17beta-Hydroxy-4-oxa-5alpha-androstan-3-one acetate	--	--	--	544.17	583.432	234.573	525.937	337.415	214.41	174.208	88.3001	71.802
pos_7981	(Z,Z)-2,9,16-Heptadecatriene-4,6-diyn-8-ol	Fatty Acyls	Fatty alcohols	--	806.275	981.366	215.933	551.297	152.503	27.1985	1.48201	15.5727	46.5681
pos_7980	Xanthoxin	Coumarins and derivatives	Furanocoumarins	--	30.6826	48.0669	5.75452	6.88413	5.22378e-08	5.22378e-08	5.65868	5.22378e-08	2.33621
pos_7978	(Z)-1-(Methylthio)-5-phenyl-1-penten-3-yne	Benzene and substituted derivatives	--	--	154.575	147.748	39.5849	93.5186	5.22378e-08	5.22378e-08	5.22378e-08	26.4143	6.96394
pos_7977	Proclavaminic acid	--	--	C00791	106.009	114.859	36.0942	112.21	64.1206	4.9764	5.22378e-08	1.7738	11.2831
pos_7976	5-Butyl-4-ethylthiazole	Azoles	Thiazoles	--	855.102	1050.4	373.894	833.69	280.792	187.343	191.495	270.517	289.632
pos_7973	DG(PGE2/10:0/0:0)	--	--	--	152.212	92.1555	5.22378e-08	5.22378e-08	100.215	5.22378e-08	5.22378e-08	100.111	5.22378e-08
pos_7972	Zotarolimus	Macrolide lactams	--	--	1792.82	2925.45	1546.4	1952.39	1709.01	626.705	453.584	71.4232	475.677
pos_7963	Tetrahydrocortisone	Steroids and steroid derivatives	Hydroxysteroids	--	182.12	158.367	115.324	416.734	210.549	209.608	137.358	97.9269	44.6381
pos_7961	Dehydrophytosphingosine	Organonitrogen compounds	Amines	--	1028.98	406.785	3847.01	1901.46	2483.11	2900.72	10124.7	4917.11	4659.79
pos_796	S-(Indolylmethylthiohydroximoyl)-L-cysteine	--	--	--	398.075	6.06628	337.292	7.56734	5.22378e-08	5.22378e-08	5.22378e-08	5.22378e-08	5.22378e-08
pos_7958	Calcitetrol	Steroids and steroid derivatives	Vitamin D and derivatives	--	1005.82	355.606	347.106	2457.59	1460.28	1812.47	2506.32	2112.28	1718.9
pos_7954	Glutamyl-glycyl-lysyl-arginyl-prolyl-tryptophyl-isoleucyl-leucyl	Carboxylic acids and derivatives	Amino acids, peptides, and analogues	--	1800.87	2629.98	2012.93	1547.04	2276.57	817.893	892.491	278.623	456.009
pos_7948	Sterol	Steroids and steroid derivatives	Hydroxysteroids	C05239	96.6964	5.22378e-08	29.3578	298.619	103.568	138.45	218.796	183.52	104.854
pos_7947	Methyl (2E,4Z)-decadienoate	Fatty Acyls	Fatty acid esters	C02166	84.7549	5.22378e-08	49.6386	322.063	105.393	181.31	264.147	243.128	123.271
pos_7946	PC(22:3(10Z,13Z,16Z)/PGF1alpha)	--	--	C09561	295.155	321.218	140.879	100.045	69.0919	24.0853	329.626	36.9989	48.3758
pos_7940	Palmitoylcarnitine	Fatty Acyls	Fatty acid esters	--	41624.6	33591.1	50938.5	142981	103769	113510	220742	144222	139323
pos_7939	(R)-Butaprost (free acid)	--	--	--	4607.98	3107.62	1429.36	7736.55	2697.3	1625.6	5114.63	3081.79	2853.92
pos_7937	Yucalexin B5	Prenol lipids	Diterpenoids	--	253.658	495.161	170.669	699.925	351.404	448.96	9.5225	15.6346	3.14193
pos_7936	1,2-Dioctadecanoyl-3-(galactosyl-B-1-6-galactosyl-B-1)-glycerol	Glycerolipids	Glycosylglycerols	C19515	253.701	423.22	118.755	1596.14	349.926	494.778	544.399	184.021	582.313
pos_7934	Dimethisterone	Steroids and steroid derivatives	Androstane steroids	--	112.449	154.429	46.6984	933.196	453.274	684.148	31.214	50.048	41.8885
pos_7930	Hexadecasphingosine	Organonitrogen compounds	Amines	C08493	380.512	30.4561	947.025	1175.28	1424.73	1804.28	1259.85	1101.24	1139.49
pos_793	Pseudouridine	Nucleoside and nucleotide analogues	--	--	201.042	734.306	183.761	40.0494	5.22378e-08	5.22378e-08	91.1113	60.2313	26.1067
pos_7928	Milbemycin A4	Macrolides and analogues	Milbemycins	--	376.571	782.988	109.38	446.72	64.1314	51.8458	239.377	39.5178	55.7864
pos_7927	Surfactin	Peptidomimetics	Depsipeptides	--	2065.32	5072.4	982.654	1473.6	1639.15	419.562	1998.63	741.119	930.648
pos_7926	1-Linoleoylglycerophosphocholine	Glycerophospholipids	Glycerophosphocholines	--	134630	210643	132531	573626	205865	244979	140740	103794	140423
pos_7925	3beta-hydroxy-4beta-methyl-5alpha-cholest-7-ene-4alpha-carboxylate	Steroids and steroid derivatives	Cholestane steroids	--	6.09373	14.2126	31.8047	82.028	34.2473	38.7032	117.6	224.958	207.659
pos_7922	Glyyunnansapogenin B	Prenol lipids	Triterpenoids	--	265.606	528.162	75.7509	2789.72	761.562	1172.55	1023.71	568.508	1147.34
pos_7921	BATRACHOTOXIN	Pyrroles	Pyrrole carboxylic acids and derivatives	--	7260.95	12734	5834.07	4803.48	5874.42	4677.89	3177.46	3665.4	3502.85
pos_7918	3beta-Cycloartane-3,29-diol	Steroids and steroid derivatives	Cycloartanols and derivatives	--	5234.83	4226.73	7932.28	19243.9	17093.5	16569.2	12957.7	9860.85	11873.4
pos_7915	Ccris 6547	Carboxylic acids and derivatives	Amino acids, peptides, and analogues	--	1965.31	4205.04	967.391	267.348	411.091	89.2071	109.576	20.3794	28.3403
pos_7913	Caspofungin	Carboxylic acids and derivatives	Amino acids, peptides, and analogues	--	9872.6	15399.5	4370.3	5233.39	2476.41	812.679	889.842	235.398	412.759
pos_7910	PS(18:1(12Z)-2OH(9,10)/24:0)	--	--	C04931	196.746	151.121	311.337	15.548	244.289	51.1739	160.477	8.55548	37.8421
pos_7902	LysoPC(22:6(4Z,7Z,10Z,13Z,16Z,19Z))	Glycerophospholipids	Glycerophosphocholines	--	1.25055e+06	2.3383e+06	906189	308612	617300	228632	328276	180947	165987
pos_790	Homostachydrine	Carboxylic acids and derivatives	Amino acids, peptides, and analogues	--	2169.87	2137.9	1706.53	1962.08	1891.94	2113.73	317.049	400.474	467.924
pos_7891	Dehydrodidemnin B	Peptidomimetics	Depsipeptides	--	1144.54	1691.01	454.263	271.664	298.816	120.214	164.8	30.5633	41.1501
pos_7890	Gramicidin S	Carboxylic acids and derivatives	Amino acids, peptides, and analogues	--	4464.74	8949.96	1617.78	2057.75	1075.5	925.624	1441.11	285.594	237.381
pos_7882	Trospectomycin	Dioxanes	1,4-dioxanes	--	541.351	569.548	78.3729	650.965	231.218	199.872	0.471458	3.09844	5.22378e-08
pos_7881	Ganoderenic acid C	Prenol lipids	Triterpenoids	--	339.647	761.011	286.857	271.891	240.731	52.2487	103.063	11.5313	28.1466
pos_7877	Deoxycholylvaline	--	--	C01301	1748.82	4503.8	1534.14	9258.1	6351.98	5880.09	6493.46	6561.55	4296.83
pos_7875	Valyl-Gamma-glutamate	Carboxylic acids and derivatives	Amino acids, peptides, and analogues	--	30.702	24.5461	14.7184	147.054	27.7583	47.4427	0.0597315	0.461552	17.396
pos_7873	PI(22:2(13Z,16Z)/TXB2)	--	--	--	1838.95	2635.77	2078.49	3528.13	2532.81	951.162	1675.13	790.786	1175.87
pos_7872	Gentamicin C1	--	--	--	7595.28	9634.25	8501.07	35699.1	22272	27392.8	17828	15491.3	20415.5
pos_7870	Tetracosanedioic acid	Fatty Acyls	Fatty acids and conjugates	C02666	252.404	125.376	319.286	150.758	60.4337	38.3952	239.709	113.528	5.22378e-08
pos_787	Tetraphyllin B sulfate	Organooxygen compounds	Carbohydrates and carbohydrate conjugates	--	2117.6	5.22378e-08	346.113	5.22378e-08	5.22378e-08	5.22378e-08	5.22378e-08	5.22378e-08	5.22378e-08
pos_7868	Eicosanoyl-EA	Organonitrogen compounds	Amines	--	25547.4	22379.3	47832.8	77080.5	72262.8	68701.7	46501.3	19261.2	40427.4
pos_7867	8-iso-PGA1	Fatty Acyls	Eicosanoids	--	1113.47	1348.56	672.173	1688.01	680.317	841.081	867.161	620.408	765.654
pos_7865	exo-5,6-Dimethylbicyclo[2.2.1]hept-5-en-2-ol	Organooxygen compounds	Alcohols and polyols	C21873	114.891	128.761	55.5419	235.88	45.0383	67.6179	5.22378e-08	5.22378e-08	13.953
pos_7864	p-Cymene	Prenol lipids	Monoterpenoids	--	138.139	136.317	96.7465	163.956	30.4238	28.843	5.22378e-08	0.0208162	2.90132
pos_7860	LysoPE(22:6(4Z,7Z,10Z,13Z,16Z,19Z)/0:0)	Glycerophospholipids	Glycerophosphoethanolamines	--	96267.1	176036	267114	79838.2	255920	76760.1	142903	84621.3	72755.1
pos_7855	p-Mentha-1,3,5,8-tetraene	Benzene and substituted derivatives	Phenylpropenes	--	57.4101	54.9938	36.6406	127.514	28.2345	44.5874	5.22378e-08	2.42258	14.3881
pos_7854	N-Arachidonoyl Arginine	--	--	--	503.771	820.679	327.914	1224.46	579.475	528.051	2251.02	1338.4	2234.34
pos_7853	1-Cyclohexene-1-carboxylic acid	Carboxylic acids and derivatives	Carboxylic acids	--	40.1315	27.5545	5.22378e-08	98.3786	12.9768	11.1292	5.22378e-08	4.08939	1.25113
pos_7851	Momordin Ia	Prenol lipids	Terpene glycosides	--	1632.45	1722.84	1548.68	4883.33	1277.99	2255.53	552.596	602.568	622.016
pos_7841	7alpha-hydroxy-3-oxochol-4-en-24-oic Acid	Steroids and steroid derivatives	Bile acids, alcohols and derivatives	--	652.621	481.438	260.095	2676.28	1146.53	1243.6	107.449	44.0594	132.523
pos_7840	7(R)-Maresin 1	--	--	--	79509.1	99107	63599.7	215927	76300.7	97471.9	22570.6	29361.9	33480.3
pos_784	8-Hydroxyluteolin 4'-methyl ether 8-glucoside-3'-sulfate	Flavonoids	Flavonoid glycosides	--	333.17	350.026	5.22378e-08	5.22378e-08	5.22378e-08	5.22378e-08	5.22378e-08	226.315	5.22378e-08
pos_7838	6β-hydroxytestosterone	Glycerolipids	Diradylglycerols	--	106.032	30.0859	32.4669	249.365	69.3147	88.9956	2.4627	3.11985	5.22378e-08
pos_7837	Prolyl-Lysine	Carboxylic acids and derivatives	Amino acids, peptides, and analogues	--	361.38	338.795	157.637	752.813	259.894	257.75	23.6936	47.9773	105.016
pos_7833	1-Methyl-1,3-cyclohexadiene	Unsaturated hydrocarbons	Branched unsaturated hydrocarbons	--	206.869	254.578	120.213	624.226	120.416	170.872	8.01356	19.6682	63.1012
pos_7832	Plastoquinone	Prenol lipids	Quinone and hydroquinone lipids	--	1056.22	1176.13	722.715	3311.3	872.986	1189.32	101.294	235.535	394.744
pos_7831	3-(3-Methylbutylidene)-1(3H)-isobenzofuranone	Isocoumarans	Isobenzofuranones	--	155.909	228.638	129.828	552.425	156.513	222.114	17.2963	27.2152	71.0992
pos_7830	(Z,Z)-3,6-Dodecadien-1-ol	Fatty Acyls	Fatty alcohols	--	6627.54	4958.08	17995.1	14168.9	18554.7	21277.2	15705.4	16345.9	14775.5
pos_7829	11,12,13-Trinor-1(10)-spirovetivene-2,7-dione	Organooxygen compounds	Carbonyl compounds	--	565.536	713.714	347.009	1748.58	437.336	631.215	32.8884	97.8592	193.987
pos_7828	(R)-3,7-Dimethyl-5-indanecarboxylic acid	Indanes	--	--	863.809	900.988	639.469	3059.59	741.584	1045.57	105.896	207.226	342.254
pos_7824	5-Phenyl-1,3-pentadiyne	Benzene and substituted derivatives	--	--	224.124	251.533	136.059	575.834	147.803	184.117	14.9769	33.2503	71.2762
pos_7822	Indene	Indenes and isoindenes	--	--	20.1413	5.29473	8.06423	140.521	5.22378e-08	5.22378e-08	5.22378e-08	2.59856	2.96951
pos_782	Adenosine 3',5'-diphosphate	Purine nucleotides	Purine ribonucleotides	--	131.7	670.544	5.22378e-08	5.22378e-08	5.22378e-08	5.22378e-08	5.22378e-08	5.22378e-08	5.22378e-08
pos_7818	Erythronolide B	--	--	--	40.7204	2.5808	5.22378e-08	123.436	5.22378e-08	5.27885	0.247057	0.148601	0.324401
pos_7817	9(S)-HPOT	--	--	--	24.2547	5.22378e-08	5.22378e-08	1.43297	5.22378e-08	5.22378e-08	5.22378e-08	5.22378e-08	5.22378e-08
pos_7815	Prolyl-Valine	Carboxylic acids and derivatives	Amino acids, peptides, and analogues	--	95.6015	116.875	36.9349	228.238	29.5592	62.5149	5.22378e-08	6.50852	7.63512
pos_7814	1-Phenyl-5-heptene-1,3-diyne	--	--	--	70.6309	64.0903	39.303	218.452	49.2846	73.2275	5.22378e-08	9.49361	26.4232
pos_7811	Milbemycin D	Macrolides and analogues	Milbemycins	C05939	21344.6	37381.1	10155.7	8585.93	5837.76	5412.05	29409	16266.3	14253.4
pos_7808	Ganglioside GM3 (d18:1/12:0)	Sphingolipids	Glycosphingolipids	--	3960.83	8756.65	1209.45	2318.89	2023.32	598.535	1161.73	482.877	1190.37
pos_7807	24,25-Diacetylvulgaroside	Prenol lipids	Sesterterpenoids	--	673.477	1199.24	245.36	2278.82	376.3	319.434	179.47	136.123	500.189
pos_7805	Brincidofovir	Diazines	Pyrimidines and pyrimidine derivatives	--	27012.4	52015.3	14879.2	23548.3	15908.3	14150.8	12951.3	7479.82	9013.23
pos_7803	(S)-Nerolidol 3-O-[a-L-rhamnopyranosyl-(1->2)-b-D-glucopyranoside]	Fatty Acyls	Fatty acyl glycosides	--	29536.3	64784.1	19048.6	143462	83573	63070.1	7080.65	19561.2	35920.8
pos_7799	6,10,14-Trimethyl-2-methylenepentadecanal	Prenol lipids	Sesquiterpenoids	--	529.885	5.22378e-08	688.531	12.2829	53.4755	58.7522	5.22378e-08	5.22378e-08	5.22378e-08
pos_7797	Didemnin	Peptidomimetics	Depsipeptides	--	9168.65	20177.9	1791.82	3947.96	2383.05	905.13	1789.58	742.301	1274.07
pos_7791	Kinetensin	Carboxylic acids and derivatives	Amino acids, peptides, and analogues	--	9637.18	37125.5	2202.04	1271.13	10885.1	982.67	578.852	97.8299	429.05
pos_7789	N-Methyltyrosyl-glycyl-glycyl-phenylalanyl-leucyl-arginyl-N-methyl-arginyl-leucyl ethylamide	Carboxylic acids and derivatives	Amino acids, peptides, and analogues	C00378	491.515	983.761	122.535	407.089	813.59	284.788	31.3603	11.8928	12.0226
pos_7785	LysoPC(15:0)	Glycerophospholipids	Glycerophosphocholines	--	40849.4	60650	31720.9	66552.3	39067.5	27777.1	28303.4	19125.8	22091.6
pos_7783	His Lys Gln Lys	--	--	--	7803.76	12505.3	5552.45	16666.7	8490.93	12578.2	4055.45	2906.04	3549.56
pos_7782	N-Docosahexaenoyl Tyrosine	--	--	C21596	1231.52	1722.53	1302.93	1243.3	1175.41	874.629	11452.5	6744.03	3670.19
pos_778	D-Fructose 1-phosphate	Organooxygen compounds	Carbohydrates and carbohydrate conjugates	--	5.22378e-08	5.22378e-08	5.22378e-08	5.22378e-08	5.22378e-08	5.22378e-08	5.22378e-08	5.22378e-08	5.22378e-08
pos_7779	Chembl4513510	Indoles and derivatives	Indolecarboxylic acids and derivatives	--	254.945	370.745	123.924	338.223	51.1977	70.0476	34.8329	71.2096	159.25
pos_7778	2-(5,8-Tetradecadienyl)cyclobutanone	Organooxygen compounds	Carbonyl compounds	--	145.982	15.0351	708.374	266.013	510.324	497.906	2224.44	919.613	1023.38
pos_7774	3beta-Hydroxy-5,7-androstadien-17-one	Steroids and steroid derivatives	Androstane steroids	C19990	1756.36	2851.53	708.331	2073.92	393.389	548.834	171.922	207.018	245.907
pos_7773	9-Oxooctadecanoic acid	Fatty Acyls	Fatty acids and conjugates	--	52.3226	45.0477	97.5716	67.2488	25.4353	35.7407	297.18	114.139	113.611
pos_7772	9(10)-EpOME	Fatty Acyls	Fatty acids and conjugates	--	183.273	125.858	9.34321	18.7267	5.22378e-08	5.22378e-08	5.22378e-08	5.22378e-08	5.22378e-08
pos_7771	Deoxycholylalanine	--	--	--	3571.58	5196.75	4293.39	6386.49	8690.75	5436.97	4024.64	3317.48	3280.88
pos_7770	(5E,7E)-Undeca-2,5,7-trienedioylcarnitine	Fatty Acyls	Fatty acid esters	C07014	594.026	778.397	360.237	832.062	222.192	210.383	293.638	464.935	639.383
pos_7762	LysoPE(0:0/20:3(11Z,14Z,17Z))	Glycerophospholipids	Glycerophosphoethanolamines	--	23352	47420.7	36862.5	27048.8	117814	38812.9	21096.6	17049.3	18646.5
pos_7759	2-(L-Menthoxy)ethanol	Prenol lipids	Monoterpenoids	--	10553.2	7969.7	23348.7	30110.6	27992.3	26812.7	33109.8	13268.3	24636.1
pos_7755	7b-Hydroxy-3-oxo-5b-cholanoic acid	Steroids and steroid derivatives	Bile acids, alcohols and derivatives	--	8832.4	18181.8	18598	12583.7	46638.2	13111.8	11595.3	8698.4	9328.35
pos_7753	2-Nonene-1,4-diol	Fatty Acyls	Fatty alcohols	--	523.719	459.157	203.759	888.691	294.529	419.744	712.082	332.395	324.319
pos_7750	Dicyclopentadiene	Polycyclic hydrocarbons	--	--	36.3324	47.7258	23.6586	60.4128	8.59909	21.6798	6.04507	5.22378e-08	2.59155
pos_7749	5-Hydroxyectoine	--	--	--	75.2801	101.03	38.0741	119.574	44.372	37.5471	6.27833	2.89223	7.53804
pos_7744	Spisulosine	Organonitrogen compounds	Amines	--	151.213	91.7483	827.328	541.214	727.523	765.741	850.619	70.7214	332.902
pos_7743	Etimicin	Organooxygen compounds	Carbohydrates and carbohydrate conjugates	--	6766.95	11291	5524.35	22173.4	16452.2	18101.4	4640.02	3795.89	5214.72
pos_774	2-n-Propyl-4-pentenoic acid	--	--	--	276.347	124.996	516.174	229.642	325.846	450.34	5.22378e-08	5.22378e-08	5.22378e-08
pos_7739	22-Hydroxydocosanoic acid	Fatty Acyls	Fatty acids and conjugates	C01176	34036.6	27672.1	83461.3	95383.5	97362.2	95819.4	96252.9	28427.8	67318.4
pos_7738	Octadecanol	Fatty Acyls	Fatty alcohols	--	794.534	566.798	2286.6	2720.86	2908.84	2851.16	2646.67	476.396	1707.29
pos_7737	Pentadecanoic Acid	Fatty Acyls	Fatty acids and conjugates	--	498.304	654.787	172.77	537.739	73.5476	108.775	56.411	107.676	138.501
pos_7736	Desmethyl rizatriptan	Indoles and derivatives	Tryptamines and derivatives	--	186.036	239.043	4.25316	59.8962	5.22378e-08	5.22378e-08	5.22378e-08	5.22378e-08	5.22378e-08
pos_7732	16-Oxoandrostenediol	Steroids and steroid derivatives	Androstane steroids	--	618.692	387.671	293.648	1368.01	386.615	503.61	12.6868	5.22378e-08	5.22378e-08
pos_7730	Cholestane-2,3-dione	Steroids and steroid derivatives	Cholestane steroids	--	873.637	528.469	126.383	2070.66	628.614	858.912	12553.8	12612.2	13952.5
pos_7728	Zanthosimuline	Quinolines and derivatives	Quinolones and derivatives	--	25.2211	0.000682192	73.836	5.22378e-08	5.22378e-08	5.22378e-08	1521.34	93.3616	15.6691
pos_7727	Lithocholic acid	Steroids and steroid derivatives	Bile acids, alcohols and derivatives	--	0.0262106	5.22378e-08	16.1857	47.0958	106.282	79.5159	1502.95	1208.09	1550.73
pos_7724	N,N-dimethyl-Safingol	--	--	C02646	36132.2	33600.5	104725	100319	111627	117349	91186.1	18989.2	57306.9
pos_7719	3beta-Hydroxy-5-cholestenoate	Steroids and steroid derivatives	Bile acids, alcohols and derivatives	--	554.21	233.266	792.188	359.548	180.396	141.537	540.611	190.917	65.925
pos_7717	(1R,7S,13S,15S)-2,15-Dihydroxy-7-methyl-6-oxabicyclo[11.3.0]hexadeca-3,11-dien-5-one	Macrolides and analogues	--	--	127.513	134.785	51.0695	317.18	105.364	108.4	3.32955	5.22378e-08	7.96624
pos_7716	Vanylglycol	Phenols	Methoxyphenols	--	52.1563	56.3449	25.6603	113.486	40.5634	38.6884	5.22378e-08	5.22378e-08	3.07564
pos_7715	Senkyunolide N	Isobenzofurans	--	C14147	149.745	183.132	59.8533	421.209	130.009	98.7556	3.71488	3.23668	11.4076
pos_7706	(1S,Z)-3-((2R)-6-hydroxy-2,5-dimethylnonylidene)-1-methyloctahydro-2H-quinolizin-1-ol	--	--	--	12.8054	8.67151	26.271	20.1885	61.9295	48.8487	580.46	129.331	274.942
pos_7705	N-Palmitoyl Valine	Carboxylic acids and derivatives	Amino acids, peptides, and analogues	--	3.61442	10.9977	0.194243	9.64048	5.43643	10.3308	1498.08	172.597	494.932
pos_7701	4-Oxoretinol	Prenol lipids	Retinoids	--	3216.41	4147.55	1279.44	2884.9	1741.63	531.21	1314.8	402.177	1422.71
pos_7700	Leucylhydroxyproline	Carboxylic acids and derivatives	Amino acids, peptides, and analogues	C00140	43.1314	63.4495	6.98827	50.7197	5.22378e-08	5.33504	5.22378e-08	5.22378e-08	5.22378e-08
pos_7699	13-Nor-6-eremophilene-8,11-dione	Prenol lipids	Sesquiterpenoids	--	148.632	197.081	41.1366	166.324	23.3379	3.41805	3.24224	5.22378e-08	17.1309
pos_7698	(±)-2-Methyl-3-(4-methylphenyl)propanal	Benzene and substituted derivatives	Phenylpropanes	--	47.2499	57.6555	14.2678	34.3404	4.65396	5.22378e-08	5.22378e-08	5.22378e-08	2.79398
pos_7697	3-Phenylpropyl acetate	Benzene and substituted derivatives	--	--	32.8256	50.5662	11.5048	43.687	5.25993	5.22378e-08	5.22378e-08	5.22378e-08	5.22378e-08
pos_7695	Ganoderal B	Prenol lipids	Triterpenoids	--	1718.12	2199.82	1111.51	4540.63	1690.33	1468.12	6947.24	4087.62	8398.32
pos_7693	Lyciumoside III	Prenol lipids	Terpene glycosides	--	3901.89	5572.8	1179.35	2130.49	108.764	224.186	192.967	35.9293	38.1184
pos_7687	Phenazopyridine	Pyridines and derivatives	Aminopyridines and derivatives	--	180.142	392.395	90.6878	130.788	27.6195	15.1962	17.5729	0.392366	21.6677
pos_7685	Calcitroic acid	Steroids and steroid derivatives	Vitamin D and derivatives	--	32808.2	41413.5	14208.7	24094.8	14961.3	6693.66	13115	3639.75	14528.6
pos_7682	Androstenediol	Steroids and steroid derivatives	Androstane steroids	C07956	0.735412	5.22378e-08	5.22378e-08	5.22378e-08	27.8878	5.22378e-08	5.22378e-08	5.22378e-08	5.22378e-08
pos_7681	alpha-Amylcinnamaldehyde	Cinnamaldehydes	--	--	78.4658	138.407	16.7291	50.5608	5.22378e-08	0.0474465	5.22378e-08	5.22378e-08	3.0037
pos_7679	(R)-2-Nitro-p-mentha-1,5-diene	Prenol lipids	Monoterpenoids	C06526	655.915	878.856	181.585	603.768	165.025	59.1911	93.9943	8.64021	110.264
pos_7674	(E)-Zeatin glucoside	Fatty Acyls	Fatty acyl glycosides	--	38.9221	89.6464	22.776	67.214	5.22378e-08	5.22378e-08	5.22378e-08	5.22378e-08	5.22378e-08
pos_7671	Retapamulin	Prenol lipids	Diterpenoids	--	2529.43	5387.57	470.941	2151.56	230.541	150.063	6122.84	2705.22	4305.02
pos_767	(1R,6S)-6-Amino-5-oxocyclohex-2-ene-1-carboxylate	--	--	--	124.403	86.8828	107.72	65.2662	152.518	165.81	5.22378e-08	5.22378e-08	5.22378e-08
pos_7669	3,4-Dihydroxy-9,10-secoandrosta-1,3,5(10)-triene-9,17-dione	--	--	--	90.9739	116.391	203.908	329.587	268.971	173.562	118.291	285.145	224.843
pos_7666	27-Norcholestanehexol	Steroids and steroid derivatives	Bile acids, alcohols and derivatives	--	25159.3	38492.6	20954.7	71482.7	57484.2	55028.5	60536.2	40405.9	48113.3
pos_7662	Bakuchiol	Prenol lipids	Monoterpenoids	--	2330.88	3395.68	1671.47	2801.33	884.986	802.286	663.249	888.906	832.911
pos_7660	alpha-Irone	Prenol lipids	Sesquiterpenoids	--	185.951	306.976	101	201.919	35.3865	54.1505	2.6925	5.22378e-08	2.52152
pos_7659	Irene	Tetralins	--	--	85.363	141.811	40.0564	104.767	22.0511	20.9456	5.22378e-08	5.22378e-08	5.22378e-08
pos_7658	Cnidilide	Isobenzofurans	--	C18710	296.27	413.234	158.669	299.512	92.1012	94.0754	20.1409	5.22378e-08	19.0573
pos_7657	Cumene hydroperoxide	Benzene and substituted derivatives	Phenylpropanes	--	528.934	375.967	400.355	945.014	488.727	393.817	231.983	351.549	292.814
pos_7654	Polyporusterone A	Steroids and steroid derivatives	Bile acids, alcohols and derivatives	--	470.114	961.893	120.141	406.084	83.5067	84.2239	975.921	314.603	388.618
pos_7652	(2-Ethylcrotonoyl)urea	Organic carbonic acids and derivatives	Ureas	--	273.162	325.493	18.3743	228.9	9.53759	9.30527	66.6739	78.5748	114.017
pos_7651	12-oxo-PDA	Fatty Acyls	Eicosanoids	--	59565.2	77939.5	36731.1	58347.5	15120.6	17031.2	48158.1	42848.5	31881.5
pos_7650	7,10-Hexadecadiynoic acid	--	--	--	595.757	634.165	281.911	437.353	49.6567	49.3035	249.253	189.003	242.344
pos_7648	4-Methylbiphenyl	Benzene and substituted derivatives	Biphenyls and derivatives	--	291.42	467.673	138.988	447.786	153.172	149.64	5.64036	3.73999	24.5264
pos_7646	PI(20:5(5Z,8Z,11Z,14Z,17Z)/0:0)	Glycerophospholipids	Glycerophosphoinositols	--	12836.4	18283.7	7801.68	9137.84	32523.7	5204.37	18407.7	12137.4	12550.1
pos_7645	LysoPE(16:1(9Z)/0:0)	Glycerophospholipids	Glycerophosphoethanolamines	--	16715.1	25006	13748.9	24982	24041.8	17364.6	15805.1	13372.6	18047.6
pos_7643	Isovalerylglucuronide	Organooxygen compounds	Carbohydrates and carbohydrate conjugates	C17246	114.278	214.458	23.9351	18.9339	368.842	5.22378e-08	272.615	128.372	128.816
pos_7640	Rockogenin	Diazanaphthalenes	Benzodiazines	--	511.158	571.812	168.917	724.996	91.5853	134.699	349.369	204.348	218.599
pos_7639	3,8-Dihydroxydecanoylcarnitine	Fatty Acyls	Fatty acid esters	C03087	557.534	436.203	333.161	1223.98	533.3	512.189	224.319	5.22378e-08	18.2495
pos_7638	Arginylarginine	Carboxylic acids and derivatives	Amino acids, peptides, and analogues	--	104.438	92.4387	2.88394	68.3449	5.22378e-08	8.3304	7.09874	8.55367	18.8642
pos_7637	Isoleucyl-Arginine	Carboxylic acids and derivatives	Amino acids, peptides, and analogues	--	35.7424	44.9566	20.4973	39.4684	4.25017	5.22378e-08	4.22463	4.15866	4.02022
pos_7636	cis-4-Hydroxycyclohexylacetic acid	Organooxygen compounds	Alcohols and polyols	C15865	10.7967	5.22378e-08	5.84334	42.9296	46.0422	76.4787	5.22378e-08	0.82097	43.3499
pos_7634	N-Stearoyl Cysteine	Carboxylic acids and derivatives	Amino acids, peptides, and analogues	--	959.206	2041.24	831.544	4175.84	3455.63	3678.4	4473.41	2802.15	2493.75
pos_7632	Octadecenoic acid	Fatty Acyls	Fatty acids and conjugates	C21431	54.0044	7.66435	5.22378e-08	1533.2	1586.63	1727.9	175.448	88.0411	113.824
pos_7629	nortestosterone laurate	Steroids and steroid derivatives	Steroid esters	--	5.22378e-08	5.22378e-08	5.22378e-08	100.558	5.22378e-08	5.22378e-08	74.3273	122.079	187.322
pos_7628	Ile Pro Pro Ser	--	--	C01091	4245.38	4677.57	1457.71	6344.86	2611.69	2408.94	2146.73	1941.81	1856.14
pos_7627	Hexadecenoylcarnitine	Fatty Acyls	Fatty acids and conjugates	C00825	11125	11733.1	4818.5	24940.1	11491.7	11394.7	156772	112544	108477
pos_7626	12-OPDA	Fatty Acyls	Eicosanoids	--	1054.4	1028.68	407.949	856.496	162.883	187.652	35.6364	30.3136	14.2666
pos_7625	Limaprost	Fatty Acyls	Fatty acids and conjugates	--	3528.58	1737.34	1205.13	3691.78	1864.29	1368.73	3520.54	2277.29	2338.1
pos_7623	Ambronide	Naphthofurans	--	--	582.692	400.839	1367.03	1312.34	687.303	1156.38	593.91	514.479	486.074
pos_7622	9R,10S-EpOME	--	--	--	120.13	5.22378e-08	255.577	234.084	133.045	221.227	148.821	114.591	92.3035
pos_7620	Yuzu lactone	Macrolides and analogues	--	--	388.387	632.652	294.401	1988.84	1395.34	1548.65	2110.28	1643.71	1256.09
pos_762	N2-Fructopyranosylarginine	Carboxylic acids and derivatives	Amino acids, peptides, and analogues	C14752	730.429	88.5772	1384.99	318.262	820.479	708.878	185.726	295.752	73.4808
pos_7618	N-Myristoyl Asparagine	Carboxylic acids and derivatives	Amino acids, peptides, and analogues	--	1684.77	1740.31	920.096	3617.86	1655.32	1982.81	1038.6	693.854	863.024
pos_7617	9a-Fluoro-B-hydroxyandrosterone	--	--	--	14835.9	20344.2	10610.1	28957.1	12499.2	15961.7	1656.7	1431.6	2562.63
pos_7615	Hydroxyprolyl-Threonine	Carboxylic acids and derivatives	Amino acids, peptides, and analogues	--	343.484	583.094	213.069	974.515	326.633	541.517	20.7914	21.9342	91.5799
pos_761	N2-(3-Carboxy-2-hydroxy-1-oxopropyl)arginine	Carboxylic acids and derivatives	Amino acids, peptides, and analogues	C05606	110.673	857.003	103.219	5.22378e-08	66.6771	0.13747	5.22378e-08	5.22378e-08	5.22378e-08
pos_7607	PC(20:5(5Z,8Z,11Z,14Z,17Z)/0:0)	--	--	--	361114	683475	174144	178822	126357	108917	289619	151884	148742
pos_7604	Diplodiatoxin	Keto acids and derivatives	Gamma-keto acids and derivatives	C00105	170.525	210.419	68.4962	203.745	28.1089	22.9484	0.0187946	5.22378e-08	5.22378e-08
pos_7601	xi-4-Hydroxy-4-methyl-2-cyclohexen-1-one	Organooxygen compounds	Carbonyl compounds	C21113	58.7328	92.939	22.1947	55.9943	11.8508	23.3686	15.1053	17.2687	22.6641
pos_7600	LysoPC(18:3(9Z,12Z,15Z))	Glycerophospholipids	Glycerophosphocholines	--	27801.6	49075.1	15309.1	48759.8	15576.8	19952.4	27364.2	17549.1	23214
pos_7599	Prostaglandin J2	Fatty Acyls	Eicosanoids	--	3904.5	4386.49	2696.9	3217.71	1078.97	1119.87	671.249	595.443	785.089
pos_7598	C14:5n-1,3,5,7,9	--	--	--	58.9974	91.5685	42.5244	63.9287	10.3411	32.5961	11.4591	28.9933	62.6573
pos_759	(R)-2,3-Dihydroxy-3-methylbutanoate	Fatty Acyls	Fatty acids and conjugates	--	248.688	94.3725	462.368	149.105	173.077	219.307	5.22378e-08	5.22378e-08	5.22378e-08
pos_7589	PE(20:5(5Z,8Z,11Z,14Z,17Z)/0:0)	--	--	--	62013.1	94834.1	90846.6	49499.1	84128.4	36411.7	116228	75238	57827.9
pos_7588	gamma-Tocopheryl quinone	Prenol lipids	Diterpenoids	--	858.363	362.476	3594.09	307.72	1110.97	423.189	2231.71	550.321	240.654
pos_7585	(3beta,5beta,8beta,22E,24xi)-Ergosta-6,22-diene-3,5,8-triol	Steroids and steroid derivatives	Ergostane steroids	C05925	688.041	383.918	248.858	672.602	808.55	1294.03	1287.13	1634.23	913.9
pos_758	Val Arg	--	--	--	560.894	475.8	779.893	58.5584	343.963	118.05	5.22378e-08	5.22378e-08	5.22378e-08
pos_7579	(8R,9S,13S,14S)-3-Hydroxy-13-methyl-4,6,7,8,9,11,12,14,15,16-decahydro-3H-cyclopenta[a]phenanthren-17-one	Steroids and steroid derivatives	Oxosteroids	--	227.738	403.662	95.0919	204.772	10.0898	11.3929	29.0463	11.6604	33.0159
pos_7578	epsilon-(Carboxyethyl)lysine	Carboxylic acids and derivatives	Amino acids, peptides, and analogues	--	300.776	411.454	100.138	256.442	35.171	62.1945	78.0083	51.6868	125.761
pos_7577	10E,12E-tetradecadiene-4,6-diynoic acid	--	--	--	253.551	263.046	93.7808	255.506	71.1284	70.3847	6.71627	3.07674	16.7276
pos_7573	Hordatine B glucoside	2-arylbenzofuran flavonoids	--	C03373	1266.07	1867.94	688.942	1146.28	160.733	415.529	210.703	270.307	548.823
pos_7572	2-Deoxyecdysone	--	--	--	348.933	363.723	104.83	718.048	46.448	168.634	741.324	391.959	750.65
pos_7570	DG(2:0/0:0/20:5(5Z,8Z,11Z,14Z,16E)-OH(18R))	--	--	--	37628.6	46837.2	17415.1	51412.2	27021.3	13233	9630.45	5228.45	9997.46
pos_7569	Dibenz[b,f][1,4]oxazepine	Benzoxazepines	Dibenzoxazepines	--	82.9751	103.118	85.304	102.51	11.2323	59.418	65.8071	98.7758	141.962
pos_7568	12(S)-HpEPE	--	--	--	57965.3	78243	35564.2	57558.3	24932.8	31509.8	24774.3	27567.2	36820.5
pos_7566	all-trans-4-Hydroxyretinoic acid	Prenol lipids	Retinoids	--	1599.28	2305.24	885.173	1542.94	446.249	633.422	679.584	729.666	1084.79
pos_7565	Lotaustralin	Organooxygen compounds	Carbohydrates and carbohydrate conjugates	--	805.784	959.31	45.906	862.128	235.424	0.976919	6.20776	0.401948	15.1033
pos_7564	Sequiterpene Lactone 326	--	--	--	735.316	901.078	165.616	1000.65	449.437	78.771	58.0919	5.22378e-08	64.9352
pos_7563	7-Epi-12-hydroxyjasmonic acid	Fatty Acyls	Lineolic acids and derivatives	C12111	191.308	224.8	66.1102	264.365	102.389	72.0223	7.54551	5.22378e-08	19.6046
pos_7562	cis-1,2-Dihydroxy-1,2-dihydro-7-methylnaphthalene	--	--	C12448	226.817	328.046	59.942	220	6.37657	18.0091	23.5862	44.4553	85.4854
pos_7561	2-Phenyl-4-pentenal	Benzene and substituted derivatives	Phenylacetaldehydes	--	166.885	234.949	59.073	158.569	28.0499	36.9142	29.7405	25.6884	54.9748
pos_7560	2,6-Dimethylnaphthalene	--	--	--	92.9553	116.152	32.1909	90.6913	20.2482	32.0578	5.98216	8.71515	26.7042
pos_756	6-Fluoromevalonate	Lactones	Delta valerolactones	C06213	2707.67	2166.63	2789.45	2484.18	2833.66	3519.77	297.826	467.983	305.596
pos_7559	1,4-Ipomeadiol	Heteroaromatic compounds	--	C02185	48.3228	75.6576	35.4443	68.0749	39.0617	40.0967	19.044	26.6646	35.0822
pos_7558	Tetralin	Tetralins	--	--	221.034	287.078	102.664	270.911	72.7651	109.405	15.6634	38.509	64.2065
pos_7557	5-Hydroxycarvone	Prenol lipids	Monoterpenoids	--	342.255	467.878	184.682	443.662	167.932	171.203	79.8088	74.4215	130.038
pos_7553	Alanylarginine	Carboxylic acids and derivatives	Amino acids, peptides, and analogues	--	324.577	401.698	106.368	299.648	52.8631	87.1536	80.3259	81.2156	128.354
pos_7551	Trypanothione disulfide	Carboxylic acids and derivatives	Amino acids, peptides, and analogues	--	739.048	3190.56	217.114	1175.93	82.045	374.341	20.1229	48.9661	135.094
pos_7550	2,3-Dinor-TXB1	Fatty Acyls	Fatty acids and conjugates	--	707.099	671.037	148.098	360.076	67.6952	58.9633	24.6565	5.22378e-08	2.38241
pos_755	Pregabalin	Carboxylic acids and derivatives	Amino acids, peptides, and analogues	--	326.468	79.5797	203.759	79.1498	154.391	91.5733	306.191	215.779	244.858
pos_7549	Propylene glycol stearate	Fatty Acyls	Fatty acid esters	--	179.884	26.1101	427.724	512.39	369.514	435.49	885.591	96.7966	370.065
pos_7547	Lysyl-Lysine	Carboxylic acids and derivatives	Amino acids, peptides, and analogues	--	120.424	141.046	18.5533	105.752	3.86102	4.80339	5.22378e-08	5.22378e-08	5.22378e-08
pos_7546	xanthine amine	Imidazopyrimidines	Purines and purine derivatives	--	14.178	16.9665	2.63467	5.11393	5.22378e-08	5.22378e-08	1.70554	0.275055	5.22378e-08
pos_7545	16alpha-Fluoroestradiol	Steroids and steroid derivatives	Estrane steroids	C20284	921.099	1639.6	623.87	1209.33	4593.16	888.353	663.371	518.321	756.552
pos_7542	LysoPC(20:5(5Z,8Z,11Z,14Z,17Z)/0:0)	Glycerophospholipids	Glycerophosphocholines	--	93345.8	203365	45609.6	92216.1	78330.5	54680.3	65318.4	50754.9	52337.1
pos_754	2-(5-Methyl-2-furanyl)-3-piperidinol	Organonitrogen compounds	Amines	--	2050.29	2343.95	677.456	228.717	346.975	206.547	45.1896	43.2252	28.662
pos_7538	PI(22:2(13Z,16Z)/PGJ2)	--	--	--	999.281	1788.69	159.771	507.994	72.3901	31.9436	1120.82	464.771	902.506
pos_7533	LysoPC(14:0/0:0)	Glycerophospholipids	Glycerophosphocholines	C13910	3456.25	4784.39	1827.11	4377.03	1185.06	1594.44	4661.9	3124.96	4564.96
pos_7527	4-Hydroxy-6-nonadecanone	Fatty Acyls	Fatty alcohols	--	810.013	446.474	1636.55	1503	1617.57	1663.61	2093.73	616.938	986.758
pos_7526	Pectenotoxin 3	Macrolides and analogues	Pectenotoxins and derivatives	--	1212.92	2352.2	971.416	1450.74	1992	1299.66	1418.89	1578.5	1067.5
pos_7525	LysoPE(20:5(5Z,8Z,11Z,14Z,17Z)/0:0)	Glycerophospholipids	Glycerophosphoethanolamines	--	13061.3	22426.1	15618.6	22001.6	50230.6	24847	26541.3	27393.6	19026.9
pos_7523	17beta-Hydroxy-7alpha-methylandrost-4-en-3-one propionate	--	--	--	10677.8	17383.4	9311.5	14401.3	30464.6	11129.1	13359.3	11465.6	10665.9
pos_7522	Furazabol	Steroids and steroid derivatives	Estrane steroids	C09345	8461.16	8062.45	2942.78	15946	7566.35	7755.42	106797	65401.8	59062.9
pos_7518	N-Oleoyl Histidine	Carboxylic acids and derivatives	Amino acids, peptides, and analogues	--	2322.82	2897.81	965.826	5448.02	1873.22	2099.71	7311.18	4949.43	4134.21
pos_7515	8,11,14-Octadecatriynoic acid	--	--	C08073	376.927	532.146	125.863	233.187	5.22378e-08	5.52045	130.421	77.631	131.29
pos_7514	L-Dihydroanticapsin	--	--	C17230	59.7145	98.2212	13.976	58.7635	5.11258	5.41918	42.426	37.8653	45.5569
pos_7513	Ganoderic acid L	Isoflavonoids	O-methylated isoflavonoids	--	1496.81	2098.22	132.912	2542.99	1182.34	891.637	1119.63	4587.72	9269.74
pos_7504	Militarinone A	--	--	--	6788.21	9882.25	9985.09	15601.9	13713.9	12972.5	5776.49	8534.88	6892.49
pos_7503	4'-Hydroxy-3,5,8,3'-tetramethoxy-7-prenyloxyflavone	--	--	--	16.0877	28.3378	10.278	68.8406	5.22378e-08	5.22378e-08	9.52403	30.2558	8.63908
pos_7501	Eplerenone	Steroids and steroid derivatives	Steroid lactones	--	105946	167613	135920	204222	156855	165243	103613	143209	124627
pos_7500	Asparagine glutamate	Carboxylic acids and derivatives	Amino acids, peptides, and analogues	--	557.595	1104.83	859.98	1291.54	1059.61	1101.13	849.281	1117.83	1008.56
pos_7498	5-Amino-2-[(2-amino-3-carboxypropanoyl)oxyamino]pentanoic acid	Carboxylic acids and derivatives	Amino acids, peptides, and analogues	--	277.133	539.208	483.307	634.908	513.32	606.719	364.478	472.479	403.189
pos_7497	Glycerol glutamate	Carboxylic acids and derivatives	Amino acids, peptides, and analogues	--	22.5455	33.7465	85.661	163.198	163.663	176.135	117.361	281.948	193.326
pos_7496	3-Phenylpropanal	Benzene and substituted derivatives	--	--	261.309	455.156	334.122	528.896	398.829	397.804	280.407	375.912	348.121
pos_7495	alpha-Methylstyrene	Benzene and substituted derivatives	Phenylpropenes	C00058	2968.35	5716.1	4748.06	6549.24	5210.4	5577.49	4727.4	5786.31	5204.02
pos_7494	CDP-DG(18:2(9Z,11Z)/6 keto-PGF1alpha)	--	--	C21350	875.939	2241.23	921.267	3724.64	1191.23	2202.16	44.6331	5.22378e-08	5.22378e-08
pos_7493	Enkephalinamide-leu	Carboxylic acids and derivatives	Amino acids, peptides, and analogues	--	3877.13	5929.34	3795.66	9044.85	4304.78	4777.03	928.69	329.844	327.193
pos_7492	(3'x,5'a,9'x,10'b)-O-(3-Hydroxy-6-oxo-7-drimen-11-yl)umbelliferone	Coumarins and derivatives	--	--	1487.07	1417.34	368.926	2362.89	1463.59	1920.18	17.0725	4.41462	5.22378e-08
pos_7491	14alpha-Hydroxypaxilline	Naphthopyrans	--	--	1167.41	4936.24	1178.99	2975.03	1026.43	1420.17	770.772	430.94	633.082
pos_7488	LysoPE(0:0/20:2(11Z,14Z))	Glycerophospholipids	Glycerophosphoethanolamines	C19577	2554.18	6733.69	1130.11	2275.97	924.526	1100.1	491.798	324.285	270.751
pos_7484	N-Stearoyl Glutamic acid	Carboxylic acids and derivatives	Amino acids, peptides, and analogues	C18131	607.874	915.915	89.4621	2106.93	433.794	423.547	35011.1	15871.6	13702.6
pos_7483	8,8a-Deoxyoleandolide	--	--	--	328.509	278.062	107.056	570.495	379.054	328.949	219.57	66.6039	7.35791
pos_7482	Arginylproline	Carboxylic acids and derivatives	Amino acids, peptides, and analogues	C18134	271.023	271.036	181.331	227.257	85.3881	17.8972	59.9451	40.7857	22.3384
pos_7481	15-Deoxy-Delta12,14-PGJ2	Fatty Acyls	Eicosanoids	C14795	593.545	753.014	222.088	539.823	119.604	161.043	101.018	84.5711	194.167
pos_7479	Eriojaposide B	Fatty Acyls	Fatty acyl glycosides	--	1764.38	2246.65	709.046	1484.51	738.941	466.568	243.538	106.137	210.52
pos_7478	N-di-Demethyl roxithromycin	Organooxygen compounds	Carbohydrates and carbohydrate conjugates	--	368.935	128.52	627.859	3.92044	709.606	705.523	171.589	809.112	1101.64
pos_7473	Dehydrooreadone	Naphthofurans	--	--	3838.24	5899.67	1355.35	2272.12	1602.23	826.847	2458.43	1676.42	2728.5
pos_7471	Gly-Pro-Gly-Arg-Ala-Phe	Carboxylic acids and derivatives	Amino acids, peptides, and analogues	C09154	7413	18448.5	18200.1	60437.4	20321.4	39630.4	76.3439	45.6345	39.5671
pos_7465	9(R)-HETE	--	--	--	292.604	339.822	1528.75	448.668	164.139	244.727	1710.47	807.775	224.581
pos_7462	2,4,4-Trimethylcyclopentanone	Organooxygen compounds	Carbonyl compounds	C22112	13.2704	96.6707	45.2051	247.349	88.8066	153.32	5.22378e-08	5.22378e-08	5.22378e-08
pos_7460	1-Acetoxy-2-hydroxy-5,12,15-heneicosatrien-4-one	Fatty Acyls	Fatty alcohols	--	803.774	724.702	91.7589	539.28	28.3903	12.5491	5086.16	2827.73	2395.24
pos_746	His Gly Val	--	--	C01588	471.755	53.1794	5.22378e-08	5.22378e-08	5.22378e-08	5.22378e-08	5.22378e-08	5.22378e-08	5.22378e-08
pos_7459	Cortolone	Steroids and steroid derivatives	Hydroxysteroids	--	2574.64	2987.68	523.575	564.404	29.2605	12.1837	13.8113	5.55649	10.8641
pos_7458	Ataprost	Fatty Acyls	Eicosanoids	--	16730.1	17890.7	3783.57	5340.78	1598.3	1405.62	1620.76	1315.8	994.745
pos_7456	17-Deoxyestradiol	Steroids and steroid derivatives	Estrane steroids	--	2069.72	2384.82	340.276	785.151	175.899	162.071	5.22378e-08	5.22378e-08	5.22378e-08
pos_7455	2,2,6,7-Tetramethylbicyclo[4.3.0]nona-1(9),4-dien-8-one	Organooxygen compounds	Carbonyl compounds	C06022	116.021	135.948	10.2293	37.2736	5.22378e-08	5.22378e-08	5.22378e-08	5.22378e-08	5.22378e-08
pos_7454	1-Phenyl-1-cyclohexene	Benzene and substituted derivatives	--	--	247.074	300.352	76.9702	150.408	55.6388	45.8345	5.22378e-08	5.22378e-08	4.77348
pos_7451	17-Dimethylaminogeldanamycin	Macrolactams	--	--	1443.98	2431.35	982.252	4052.64	2663.59	2974.15	5.22378e-08	5.22378e-08	5.22378e-08
pos_7447	12'-Apo-b-carotene-3,12'-diol	Prenol lipids	Diterpenoids	--	1139.99	942.064	113.555	878.516	92.7684	143.783	513.674	363.718	375.866
pos_7446	2alpha,3alpha-(Difluoromethylene)-5alpha-androstan-17beta-ol acetate	--	--	--	1974.11	913.598	61.6078	1318.43	2.75818	7.75265	2938.9	1882.45	2336.28
pos_7445	11beta,20-Dihydroxy-3-oxopregn-4-en-21-oic acid	Steroids and steroid derivatives	Oxosteroids	C11588	2047.44	1957.37	953.907	2959.99	1390.13	1729.96	4.32611	5.22378e-08	5.22378e-08
pos_7444	Eicosatetraynoic Acid	--	--	--	604.792	607.227	102.916	396.271	35.1377	43.8068	5.22378e-08	5.22378e-08	5.22378e-08
pos_7442	2-Aminoethylphosphocholate	--	--	C08795	35019.5	88264.3	12961.9	41485.4	11898.6	19507.9	9318.62	4668.91	6077.5
pos_7441	Nonadecanoic acid	Fatty Acyls	Fatty acids and conjugates	--	13.8286	5.22378e-08	6.07196	9.88014	3.94619	7.38082	40.1674	31.1202	3.81332
pos_7439	(all-E)-3,5,7-Tridecatriene-9,11-diyn-1-ol	Fatty Acyls	Fatty alcohols	--	342.811	363.925	184.886	555.007	243.925	267.786	5.22378e-08	5.22378e-08	12.928
pos_7438	1-(2-Furanyl)-1-pentanone	Organooxygen compounds	Carbonyl compounds	--	224.529	267.933	78.9529	248.971	83.6197	71.9935	2.98109	2.91277	5.51941
pos_7436	Citreoviridin D	Pyrans	Pyranones and derivatives	--	13456.6	16473.8	5611.2	15543.8	7136.07	5372.61	967.073	221.586	1035.65
pos_7435	(-)-jasmonoyl-L-isoleucine	Carboxylic acids and derivatives	Amino acids, peptides, and analogues	--	3755.69	3111.66	1834.05	5022.19	2309.16	2507.97	333.183	216.833	189.575
pos_7433	Val-Cit	Carboxylic acids and derivatives	Amino acids, peptides, and analogues	--	3190	3109.11	1707.47	4979.53	2280.24	2426.75	99.1091	129.977	83.0193
pos_7432	5,8,11,14-Octadecatetraynoic acid	--	--	--	1106.73	973.404	456.973	1793.9	809.504	807.884	5.22378e-08	5.22378e-08	5.22378e-08
pos_7431	Bioallethrin	Fatty Acyls	Fatty acid esters	--	540.824	449.718	224.611	764.288	328.749	353.836	5.22378e-08	5.22378e-08	5.22378e-08
pos_7430	4-Nitro-l-arginine methyl ester	Carboxylic acids and derivatives	Amino acids, peptides, and analogues	--	167.421	109.619	39.7036	227.213	81.6719	97.203	5.22378e-08	5.22378e-08	5.22378e-08
pos_743	Leu Val	--	--	--	1483.95	560.731	2840.63	2534.65	3887.42	6167.72	59.7675	60.1714	66.6794
pos_7429	N-alpha-Acetyl-L-citrulline	Carboxylic acids and derivatives	Amino acids, peptides, and analogues	C05478	36.223	17.8613	5.22378e-08	50.6996	10.3033	23.2018	5.22378e-08	5.22378e-08	5.22378e-08
pos_7428	Piquerol A	--	--	--	454.227	290.548	26.2445	638.118	221.176	217.282	47.5152	10.8149	57.3317
pos_7427	C20914	--	--	C20919	132.097	138.818	39.6851	152.376	45.5144	49.934	5.22378e-08	5.22378e-08	5.22378e-08
pos_7424	N,N,O-Tridesmethyltramadol	Benzene and substituted derivatives	Cyclohexylphenols	C21923	86.509	101.515	18.1908	62.9417	20.4531	11.7504	4.14204	5.22378e-08	5.22378e-08
pos_7423	3-Indolebutyric acid	Indoles and derivatives	Indoles	--	75.7105	78.9807	8.59387	71.8046	17.9505	27.0034	5.22378e-08	5.22378e-08	5.22378e-08
pos_7422	N6-Acetyl-5S-hydroxy-L-lysine	Carboxylic acids and derivatives	Amino acids, peptides, and analogues	--	114.432	163.756	71.3333	241.356	108.607	124.025	5.22378e-08	5.22378e-08	4.32415
pos_7421	6-deoxoteasterone	Steroids and steroid derivatives	Bile acids, alcohols and derivatives	C20386	3344.64	3015.62	5372.24	9694.71	8632.54	8288.4	8220.91	8142.29	8892
pos_742	Ethyladipic acid	Fatty Acyls	Fatty acids and conjugates	--	5.22378e-08	4.78155	5.22378e-08	5.22378e-08	5.22378e-08	5.22378e-08	5.22378e-08	5.22378e-08	5.22378e-08
pos_7419	16-Hydroxytabersonine	--	--	--	1756.06	2697.99	659.243	2185.6	790.005	1202.55	425.835	15.8634	666.995
pos_7417	3-dehydrosphinganine (C20)	Organooxygen compounds	Carbonyl compounds	--	314.205	1842.86	403.406	977.938	837.384	698.632	798.431	520.838	758.626
pos_7414	2-Hexyl-4,5-dimethyl-1,3-dioxolane	Dioxolanes	1,3-dioxolanes	C16325	16162.6	14759.1	26752.6	42484.7	38792.7	37185.8	41556.4	31138.1	37657.8
pos_7413	Chenodeoxycholate	Steroids and steroid derivatives	Bile acids, alcohols and derivatives	--	2979.29	3512.31	1119.74	2885.7	1922.11	1050.83	2108.9	882.22	2030.49
pos_7412	7a,12a-Dihydroxy-5a-cholestan-3-one	Steroids and steroid derivatives	Cholestane steroids	--	1622.46	3170.38	3634.52	491.296	1971.23	804.834	294.64	144.841	233.317
pos_7411	4-(8-Amino-1,2,3,4-tetrahydro-2-methyl-4-isoquinolinyl)-2-methoxyphenol	Tetrahydroisoquinolines	4-phenyltetrahydroisoquinolines	C05135	3378.6	6930.66	3197.45	11602.6	4131.25	4539.75	672.851	225.062	430.672
pos_7410	1-O-Octadecyl-sn-glyceryl-3-phosphorylcholine	Glycerophospholipids	Glycerophosphocholines	--	780.759	1045.51	1023.52	2651.89	1863.07	3207.26	1332.88	1819.27	2434.4
pos_7407	Calcitriol	Steroids and steroid derivatives	Vitamin D and derivatives	--	370.04	148.536	1.1543	488.463	10.079	45.5337	1625.24	1457.64	1453.64
pos_7404	12-hydroxyicosanoic acid	Fatty Acyls	Fatty acids and conjugates	--	50024	47960	83579.3	132620	130167	122626	121715	74069.1	108817
pos_7403	Sphinganine	Organonitrogen compounds	Amines	--	1842.69	1876.9	2734.05	5333.47	4989.35	4497.95	4153.21	2146.6	3724.2
pos_7402	Colnelenic acid	Fatty Acyls	Fatty acids and conjugates	--	2431.32	2274.22	1053.35	1958.23	951.712	925.746	224.457	102.698	83.3334
pos_7401	Palmitaldehyde	Fatty Acyls	Fatty aldehydes	C16513	795.911	549.005	1947.23	1844.74	1893.55	1977.31	2870.05	539.776	1421.09
pos_7400	Trihydroxycholestanoic acid	Steroids and steroid derivatives	Bile acids, alcohols and derivatives	--	163.252	160.542	24.5926	306.866	40.1431	109.89	0.119956	5.22378e-08	0.468589
pos_740	L-Arginine	Carboxylic acids and derivatives	Amino acids, peptides, and analogues	--	22964.8	9440.03	15057.6	12631.6	13177.2	13949.7	6337.57	7723.02	7174.29
pos_7399	Dimethylbenzyl carbinyl hexanoate	Benzene and substituted derivatives	Phenylpropanes	--	1232.26	1639.68	651.436	755.113	155.866	242.01	937.285	889.348	948.939
pos_7398	(3beta,6beta)-Furanoeremophilane-3,6-diol 6-acetate	Prenol lipids	Sesquiterpenoids	C14909	1405.06	2898.25	1054	3345.43	2273.22	2329.12	33.1942	9.59396	48.1849
pos_7384	D-erythro-Dihydrosphingosine	Organonitrogen compounds	Amines	--	82327.3	78808.2	141829	201592	193059	184292	165466	67656.6	130042
pos_7381	Prenyl glucoside	Fatty Acyls	Fatty acyl glycosides	--	1095.42	5910.12	442.305	493.861	69.0942	18.8849	10.753	3.39639	23.0663
pos_7380	Chenodeoxycholic acid sulfate	Steroids and steroid derivatives	Bile acids, alcohols and derivatives	C21797	944.991	1274.35	76.7738	666.089	245.803	5.07563	22.4144	129.477	81.2898
pos_7379	(8S,Z)-6-((2R)-6-hydroxy-2,5-dimethyloctylidene)-8-methyloctahydroindolizin-8-ol	--	--	C10784	774.302	2061.17	1481.56	14243.6	10796.2	6914.82	6686.2	1166.81	2816.34
pos_7378	5α-Androst-16-en-3α-ol	Steroids and steroid derivatives	Androstane steroids	--	3113.13	5433.75	2343.85	17540.6	11892.8	8001.62	8085.89	1333.15	3208.94
pos_7377	Gemcitabine	Pyrimidine nucleosides	Pyrimidine 2'-deoxyribonucleosides	--	5.22378e-08	5.22378e-08	5.22378e-08	6.50462	5.22378e-08	5.22378e-08	78.1269	247.932	176.073
pos_7375	Istamycin A1	--	--	--	1461.6	1860.52	1423.12	3647.86	2564.27	3340.48	2845.28	2204.12	1980.18
pos_7372	3,4-Dihydrocadalene	Prenol lipids	Sesquiterpenoids	--	225.438	212.088	71.9207	208.311	82.0354	87.3781	5.22378e-08	5.22378e-08	5.22378e-08
pos_7371	Cortisol	Steroids and steroid derivatives	Hydroxysteroids	--	773.031	1201.43	641.718	3087.63	1917.78	2761.71	122.712	23.6389	31.9288
pos_7370	N-Myristoyl Arginine	Carboxylic acids and derivatives	Amino acids, peptides, and analogues	C19954	210.916	751.125	184.334	11.5071	173.856	5.22378e-08	14.0162	5.22378e-08	1.26812
pos_737	3-Hydroxy-3-phenylpentanamide	Benzene and substituted derivatives	Phenylpropanes	--	964.851	1596.27	915.903	686.141	693.693	884.686	117.026	213.613	188.419
pos_7369	Threoninyl-Isoleucine	Carboxylic acids and derivatives	Amino acids, peptides, and analogues	--	218.235	213.638	107.761	207.224	91.98	80.0287	5.22378e-08	5.22378e-08	5.22378e-08
pos_7367	Benzenebutanoic acid	Benzene and substituted derivatives	--	--	210.574	147.148	110.783	56.076	11.6439	5.28531	5.22378e-08	5.22378e-08	5.22378e-08
pos_7365	6E,8E,14E-Hexadecatriene-10,12-diynoic acid	--	--	--	167.981	162.413	66.9391	131.289	29.9778	38.3962	5.22378e-08	5.22378e-08	5.22378e-08
pos_7364	1,2-dihydrostilbene	Stilbenes	--	C17493	204.267	202.901	78.3591	181.52	62.3657	54.3973	5.22378e-08	5.22378e-08	5.22378e-08
pos_7361	Cyclohexyl Methylphosphonate	Organic phosphonic acids and derivatives	Phosphonic acid esters	C00696	464.702	405.822	287.34	526.636	282.284	381.06	5.22378e-08	5.22378e-08	5.22378e-08
pos_7360	Threonyllysine	Carboxylic acids and derivatives	Amino acids, peptides, and analogues	--	167.683	158.275	68.7277	145.978	32.355	39.8201	5.22378e-08	5.22378e-08	5.22378e-08
pos_736	N1-Methyl-2-pyridone-5-carboxamide	Pyridines and derivatives	Pyridinecarboxylic acids and derivatives	--	2794.44	4061.21	1919.79	2342.13	2091.47	2351.53	345.333	467.125	330.865
pos_7359	Cicutoxin	--	--	--	655.224	670.062	243.043	492.06	167.285	185.741	5.22378e-08	5.22378e-08	5.22378e-08
pos_7358	(6E,8E,12E,14E)-hexadeca-6,8,12,14-tetraen-10-ynoic acid	--	--	--	128.801	140.82	27.9321	118.618	41.817	59.0235	5.22378e-08	5.22378e-08	5.22378e-08
pos_7355	o-Methylbenzhydrol	--	--	C06576	461.391	393.659	219.019	445.19	184.24	178.686	5.22378e-08	5.22378e-08	5.22378e-08
pos_7354	alpha-Fluoromethylhistamine	Organonitrogen compounds	Amines	C16568	404.298	374.865	196.064	396.9	157.769	165.095	5.22378e-08	5.22378e-08	5.22378e-08
pos_7352	17-phenyl trinor PGF2α diethyl amide	--	--	C09694	3858.71	4060.59	433.617	406.651	219.542	139.537	90.3529	121.696	99.645
pos_7349	Methyltrienolone	Steroids and steroid derivatives	Estrane steroids	--	12553.6	10663.7	7626.06	13368.1	6966.92	7009.45	99.3417	150.945	152.834
pos_7348	(3xi,6E)-1,7-Diphenyl-6-hepten-3-ol	Diarylheptanoids	Linear diarylheptanoids	--	4763.62	3943.37	2413.54	4214.79	1833.36	1965.89	10.933	4.09396	5.22378e-08
pos_7345	Gabapentin	Carboxylic acids and derivatives	Amino acids, peptides, and analogues	C11596	2687.98	2387.97	1311.27	2336.27	1022.66	1136.17	0.185744	5.24138	4.37728
pos_7343	5-Hydroxy-p-mentha-6,8-dien-2-one	Prenol lipids	Monoterpenoids	--	516.811	519.275	267.333	556.362	285.666	276.901	11.2798	5.22378e-08	2.83026
pos_7341	Vinylacetylene	Unsaturated hydrocarbons	Enynes	C15849	67.0625	61.2353	37.861	72.4891	34.802	41.7482	10.6627	5.22378e-08	2.9655
pos_734	Shikonin	--	--	--	92.492	2277.99	331.648	59.8198	384.576	279.432	5.22378e-08	5.22378e-08	5.22378e-08
pos_7339	Cymathere lactone	--	--	--	1995.96	3168.32	690.196	897.268	68.5827	49.2351	16.7168	5.22378e-08	7.57179
pos_7336	triterpenoids	Prenol lipids	Triterpenoids	C08491	4523.12	8623.84	546.499	24068	7350.72	9570.9	14534.5	7514.83	10749.4
pos_7335	PGF2α 1,11-lactone	--	--	--	2270.41	2466.33	970.766	4141.61	1976.22	1701.67	797.462	46.8403	19.6402
pos_7334	Ecklonialactone A	--	--	--	2266.86	3375	802.706	1265.41	149.908	120.994	657.973	308.981	242.936
pos_7333	hydroxyhexadecenoylcarnitine	Fatty Acyls	Fatty acids and conjugates	--	290.628	473.601	15.5339	658.108	490.965	354.67	1863.79	1037.18	767.599
pos_7331	3-hydroxyropivacaine	Carboxylic acids and derivatives	Amino acids, peptides, and analogues	C00371	900.24	1093.92	378.289	830.654	281.424	335.486	7.09467	4.43791	39.1652
pos_7330	Pirmenol	Benzene and substituted derivatives	Phenylbutylamines	--	342.112	384.83	51.1276	134.352	9.7626	5.22378e-08	9.47317	5.01368	5.22378e-08
pos_7328	PGH2-EA	--	--	--	694.541	826.037	82.7785	511.231	85.5317	18.136	36872.7	12599.7	10155
pos_7327	Andrographolide	Lactones	Gamma butyrolactones	--	747.16	1531.67	149.637	668.878	388.573	280.176	91.7641	5.74696	45.9936
pos_7323	PC(2:0/20:5(5Z,8Z,11Z,14Z,16E)-OH(18R))	--	--	--	6128.64	10459.4	1990.87	5659.79	3480.95	2576.73	317.766	83.0608	115.799
pos_7321	Pinacidil	Pyridines and derivatives	--	--	2078.41	2816.05	1744.95	3786.85	2186.01	4051.23	2160.68	1803.24	2453.69
pos_732	3-Methyl sulfolene	Dihydrothiophenes	--	C05575	9.77191	113.163	12.9583	4.7747	4.28646	8.63316	5.22378e-08	5.22378e-08	5.22378e-08
pos_7318	9(S)-HPODE	Fatty Acyls	Lineolic acids and derivatives	--	1400.54	1504.98	2109.34	2592.84	2704.76	2641.62	1415.5	1712.38	1388.55
pos_7316	2-Cyclohexen-1-one, 3-(15-hydroxypentadecyl)-2,4,4-trimethyl-	Fatty Acyls	Fatty alcohols	C19616	568.181	1532.21	1363.64	597.906	2178.89	1573.51	108.504	90.7259	114.22
pos_7314	PS(20:2(11Z,14Z)/0:0)	--	--	--	191.064	303.511	403.452	586.595	331.829	326.908	150.576	74.9873	53.617
pos_7313	Thr Arg Ile Thr	--	--	--	1371.19	2509.85	288.216	1675.95	335.288	645.067	23454.4	10212.7	17454.6
pos_7312	(2E,4Z,7Z)-2,4,7-Tridecatrienal	Fatty Acyls	Fatty aldehydes	--	42.4922	21.4797	12.7192	212.437	154.315	166.136	680.859	896.443	452.822
pos_731	4-Methylpyridine	Pyridines and derivatives	Methylpyridines	--	1008.6	1888	670.869	484.333	514.629	636.123	14.3625	53.3731	36.6944
pos_7309	Validoxylamine A 7'-phosphate	--	--	--	573.084	704.505	746.763	2773.33	1774.22	1823.67	32.5723	43.032	32.3193
pos_7308	8-iso-16-cyclohexyl-tetranor Prostaglandin E2	--	--	--	36822.4	37537.5	39651.7	136189	90010.6	96138.3	9806.66	9206.98	9261.09
pos_7307	Nebramine	--	--	--	287.937	258.142	194.125	694.451	375.051	400.946	32.4315	5.22378e-08	5.22378e-08
pos_7306	Oryzalide B	Prenol lipids	Terpene lactones	--	177.621	196.719	6.15311	277.438	152.061	123.957	5.22378e-08	5.22378e-08	5.22378e-08
pos_7305	3''-Hydroxy-geranylhydroquinone	--	--	--	43.1209	46.7366	21.8182	131.594	58.8337	62.5858	5.22378e-08	5.22378e-08	5.22378e-08
pos_7304	Glycyl-Gamma-glutamate	Carboxylic acids and derivatives	Amino acids, peptides, and analogues	--	79.9647	65.5223	14.2078	145.316	101.757	23.5903	5.74387	12.2155	5.22378e-08
pos_7303	Leucylproline	Carboxylic acids and derivatives	Amino acids, peptides, and analogues	C06861	60.0749	72.6353	17.4854	224.84	97.3138	97.7194	5.22378e-08	5.22378e-08	5.22378e-08
pos_7301	3-(4-Isopropylphenyl)propanal	Prenol lipids	Monoterpenoids	--	36.0488	40.1158	38.7274	192.858	148.944	131.301	5.22378e-08	5.22378e-08	5.22378e-08
pos_7300	N-(2-Cyanoethyl)valine	Carboxylic acids and derivatives	Amino acids, peptides, and analogues	C14767	202.923	186.786	150.176	849.374	597.005	610.466	4.08837e-06	0.520017	5.22378e-08
pos_730	4'-Iododoxorubicinol	Benzene and substituted derivatives	Halobenzenes	C17705	55.8507	5.22378e-08	5.22378e-08	5.22378e-08	5.22378e-08	5.22378e-08	5.22378e-08	5.22378e-08	5.22378e-08
pos_7295	Butorphanol	Phenanthrenes and derivatives	--	--	471.786	540.58	96.1063	1257.46	781.001	888.658	1267.83	853.985	874.734
pos_7294	14-METHOXY-4,4-BISNOR-4,8,11,13-PODOCARPATETRAEN-3-ONE	--	--	--	47.323	35.5046	17.4126	176.256	82.5997	81.5331	5.22378e-08	5.22378e-08	5.22378e-08
pos_7292	Dihydropinosylvin	--	--	--	240.771	283.224	241.175	867.547	563.518	611.337	22.1704	33.8809	26.5789
pos_7290	3-PRENYL-4-HYDROXYACETOPHENONE	--	--	C00712	3821.5	3668.88	2754	11544.4	7055.37	7403.3	335.527	204.453	324.172
pos_729	Nicotinamide D-ribonucleotide	--	--	--	530.883	173.126	200.977	5.22378e-08	1.83511	5.22378e-08	5.22378e-08	3.40181	7.25019
pos_7289	4-Pentenoic acid, 2-fluoro-2-propyl-	Fatty Acyls	Fatty acids and conjugates	--	252.884	242.513	230.946	632.275	395.991	367.255	95.1008	117.864	77.7656
pos_7286	Chavicol	Phenols	1-hydroxy-2-unsubstituted benzenoids	--	298.462	333.327	149.596	510.325	263.894	267.067	5.22378e-08	5.22378e-08	3.2627
pos_7284	Cepagenin	Prenol lipids	Terpene lactones	--	1049.9	1981.06	299.628	2305.06	661.597	626.4	2442.24	1622.34	1529.26
pos_7283	Santonine Oxime	--	--	C07016	2326.76	2723.25	3300.99	5395.83	4592.06	4214.05	2740.51	3431.23	2800.82
pos_7281	4-Isopropylbenzaldehyde	Prenol lipids	Monoterpenoids	--	159.642	156.228	85.0662	314.022	187.682	172.119	5.22378e-08	4.05825	4.40778
pos_728	epsilon-Deoxy-fructosyl-lysine	Carboxylic acids and derivatives	Amino acids, peptides, and analogues	--	511.079	696.984	409.398	529.121	783.415	832.366	5.22378e-08	5.22378e-08	5.22378e-08
pos_7276	(4E,6E,10Z,13Z,16Z,19Z)-8-Hydroxydocosa-4,6,10,13,16,19-hexaenoylcarnitine	Fatty Acyls	Fatty acid esters	--	3680.98	7789.53	1442.69	4728.73	454.9	280.091	11952.9	6546.18	6629.5
pos_7270	Arg Trp Lys Ala	--	--	--	5484.62	13264.7	5884.25	30902.9	10321.4	12340.1	3714.51	1645.58	2289.22
pos_727	(2S,3'S)-alpha-Amino-2-carboxy-5-oxo-1-pyrrolidinebutanoic acid	Carboxylic acids and derivatives	Amino acids, peptides, and analogues	--	54.205	29.7186	39.8152	109.601	64.6227	71.1284	132.571	294.03	98.4478
pos_7267	xi-p-Menth-3-en-1-ol	Prenol lipids	Monoterpenoids	--	121.25	99.8934	261.144	331.437	371.517	353.814	298.434	364.919	302.623
pos_7265	Phe Trp Phe Ile	--	--	--	693.393	1076.5	690.521	1795.19	848.383	1009.38	7.95838	5.22378e-08	2.8815
pos_7255	Phenylalanylarginine	Carboxylic acids and derivatives	Amino acids, peptides, and analogues	--	35.1846	105.751	21.5278	339.411	71.8088	89.522	5.22378e-08	5.22378e-08	5.22378e-08
pos_7253	(4S,6R)-p-Mentha-1,8-diene-6,7-diol 7-glucoside	Prenol lipids	Terpene glycosides	--	131.979	216.468	288.307	48.3611	13.203	9.22012	5.22378e-08	5.22378e-08	5.22378e-08
pos_7252	Histidyllysine	Carboxylic acids and derivatives	Amino acids, peptides, and analogues	--	80.5323	98.7135	45.0472	287.617	89.0397	156.397	5.22378e-08	5.22378e-08	5.22378e-08
pos_7247	2-Amino-3-methyl-1-butanol	Organonitrogen compounds	Amines	--	37.8086	85.1649	53.9421	197.63	72.66	95.5543	5.22378e-08	5.22378e-08	5.22378e-08
pos_7246	Methyl cellulose	Organooxygen compounds	Carbohydrates and carbohydrate conjugates	--	3184.05	4505.05	556.705	1574.12	166.91	83.6036	97.4033	195.429	131.668
pos_7243	Diamsar chelate	Organonitrogen compounds	Amines	--	59.6166	40.3756	52.6462	204.432	187.418	193.381	188.751	159.488	205.133
pos_7240	Pseudoisoeugenol 2-methylbutanoate	Phenol esters	--	C03205	2562.21	2550.56	783.988	2914.1	1148.88	1214.64	283.36	283.368	129.722
pos_7239	Psychosine sulfate	Sphingolipids	Glycosphingolipids	--	25353	38033.3	26096.5	56327.6	41893.5	39228.9	8446.52	6349.48	7400.08
pos_7236	Ile Ser Lys Val	--	--	--	1797.11	1397.35	154.034	586.495	104.587	252.591	10.7231	28.9144	36.857
pos_7235	3-Hydroxymonoethylglycinexylidide	Carboxylic acids and derivatives	Amino acids, peptides, and analogues	C01737	572.818	561.122	161.185	751.03	342.381	364.308	5.22378e-08	5.22378e-08	5.22378e-08
pos_7233	Penitrem E	Naphthopyrans	--	--	36759	70991.9	26541.6	88661.4	52144.2	65185.7	5849.63	4163.63	6317.99
pos_7232	3-Hydroxy-9Z-octadecenoylcarnitine	Fatty Acyls	Fatty acid esters	--	13.6076	107.074	5.22378e-08	12.2214	5.22378e-08	10.1088	248.861	5.22378e-08	7.65272
pos_723	Aniline	Benzene and substituted derivatives	Aniline and substituted anilines	--	4474.12	4633.01	3861.5	3904.4	4072.79	4156.7	714.908	735.991	808.597
pos_7228	Ser Tyr Trp Leu	--	--	--	21310	30945.4	21226.2	29761	28949.8	22327.1	26501.4	11122.5	11872.1
pos_7227	Clausarinol	Coumarins and derivatives	Pyranocoumarins	--	2586.33	2540.39	1901.52	2382.3	2578.34	3304.49	2089.59	1422.28	1324.54
pos_7226	Porson	Diarylheptanoids	Cyclic diarylheptanoids	--	11002.2	9009.9	10792.2	13468.4	15993.3	25671.4	20425.6	14653.3	12502.1
pos_7225	Pregnanetriolone	Steroids and steroid derivatives	Pregnane steroids	--	170.211	379.089	42.2011	866.295	126.148	205.891	1443.66	431.183	509.631
pos_7223	11-Dehydro-thromboxane B2	Fatty Acyls	Eicosanoids	--	330.356	343.675	120.154	109.231	16.6626	5.22378e-08	5.22378e-08	5.22378e-08	5.22378e-08
pos_7221	Guaidiol	Prenol lipids	Sesquiterpenoids	--	401.925	352.065	76.081	170.096	9.20415	22.5051	5.22378e-08	5.22378e-08	5.22378e-08
pos_7220	13-O-Tetradecanoylphorbol 12-acetate	Prenol lipids	Diterpenoids	C10793	355.522	505.102	207.797	167.97	48.9824	43.4637	744.76	39.0912	474.145
pos_7219	Pubesenolide	Prenol lipids	Triterpenoids	--	437.049	655.56	139.491	540.377	161.175	251.155	1954.23	987.847	878.91
pos_7218	Kirenol	Prenol lipids	Diterpenoids	--	1730.18	2665.5	498.255	9206.28	2571.34	4016.45	929.03	527.758	490.681
pos_7215	Trans-Hexa-dec-2-enoic acid	Fatty Acyls	Fatty acids and conjugates	--	239.536	297.239	42.5596	2064.58	2671.99	2333.95	1464.87	401.91	1202.52
pos_7212	Pegvaliase	Carboxylic acids and derivatives	Amino acids, peptides, and analogues	--	413.281	492.842	60.4552	374.964	89.6147	80.5107	25.1272	9.9148	17.0244
pos_7211	N-Oleoyl-L-Serine	Carboxylic acids and derivatives	Amino acids, peptides, and analogues	--	520.062	618.767	16.1869	384.71	29.7365	76.6277	2633.08	1203.16	1284.3
pos_7203	Gln Pro Arg Arg	--	--	--	4358.76	7834.64	3493.72	17567.9	10663.5	13029.7	949.568	726.007	1045.48
pos_7202	Scyphostatin	Organooxygen compounds	Carbonyl compounds	C20731	6578.88	10304.5	4936.07	12592.7	13509.6	14155.6	1265.89	786.213	1247.47
pos_7201	3-Hydroxy-11Z-octadecenoylcarnitine	Fatty Acyls	Fatty acid esters	--	666.929	2377.38	166.43	2818.02	618.881	1069	926.696	499.5	518.648
pos_7199	Parthenolide	--	--	C02225	159.514	233.625	69.8151	247.071	178.587	166.149	5.22378e-08	5.22378e-08	5.22378e-08
pos_7196	Acetaminophen cystein	Carboxylic acids and derivatives	Amino acids, peptides, and analogues	--	159.558	35.25	1160.86	166.585	5.22378e-08	5.22378e-08	627.722	3175.83	1771.93
pos_7187	Ala Arg Trp Lys	--	--	--	14947.3	23403.9	13326.8	84542.6	33777.1	43058.9	14783.6	7294.37	5607.3
pos_7184	Glycochenodeoxycholate	Steroids and steroid derivatives	Bile acids, alcohols and derivatives	--	69.984	1068.67	74.0184	49.6111	3418.07	200.819	400.877	5.22378e-08	68.3705
pos_7177	3-Methylbutyl dodecanoate	Fatty Acyls	Fatty acid esters	--	533.972	414.689	586.651	967.677	894.942	936.409	1261.34	865.41	643.613
pos_7175	Deoxyguanidinoproclavaminic acid	--	--	--	2408.64	2349.69	813.505	2156.6	1158.62	1146	395.566	106.883	96.5767
pos_7174	Allotetrahydrodeoxycorticosterone	Steroids and steroid derivatives	Hydroxysteroids	C06951	913.885	963.94	367.259	596.479	287.454	300.441	96.0515	84.5498	160.026
pos_7165	11beta-Hydroxyandrost-4-ene-3,17-dione	Oxazinanes	Morpholines	--	324.869	331.859	5.22378e-08	23.936	5.22378e-08	5.22378e-08	5.22378e-08	5.22378e-08	5.22378e-08
pos_7164	11beta,17alpha,21-Trihydroxy-5beta-pregnane-3,20-dione	Steroids and steroid derivatives	Hydroxysteroids	--	968.527	1237.46	17.6627	225.232	5.22378e-08	5.22378e-08	6.65774	5.22378e-08	5.22378e-08
pos_7163	N-Nervonoyl Glutamine	--	--	--	990.218	1016.69	1419.07	3102.56	2599.67	2564.46	1786.85	2663.37	2252.01
pos_7162	Kamolonol	Coumarins and derivatives	--	--	8312.21	7628.19	5156.21	7631.96	4043.69	3109.8	18.9061	3.86196	23.7278
pos_7161	19-Oxoandrost-4-ene-3,17-dione	Steroids and steroid derivatives	Androstane steroids	--	5269.06	5134.98	2912.03	5859.51	2283.3	1873.25	5.22378e-08	5.22378e-08	5.22378e-08
pos_716	dTDP-L-megosamine	--	--	--	5.22378e-08	5.22378e-08	5.22378e-08	5.22378e-08	5.22378e-08	5.22378e-08	5.22378e-08	5.22378e-08	5.22378e-08
pos_7158	Norethindrone	Steroids and steroid derivatives	Estrane steroids	--	9417.32	9515.91	4067.88	7278.31	3254.1	3986.03	863.696	987.316	1277.21
pos_7157	C12:5n-1,3,5,7,9	--	--	--	1490.74	1453.73	546.068	1059.57	426.1	534.087	39.7199	63.0022	45.9848
pos_7156	PPA	Organic phosphonic acids and derivatives	Organic phosphonic acids	--	548.712	474.332	159.576	290.514	85.9733	130.958	5.22378e-08	5.22378e-08	5.22378e-08
pos_7155	16-phenyl tetranor PGF2α	--	--	C01826	17587.3	19974.5	7655.2	15323.6	7847.6	8276.02	1202.75	382.164	764.847
pos_7154	Ginsenoyne K	Fatty Acyls	Fatty alcohols	--	6406.26	5622.92	2240.35	3816.17	1342.36	1748.95	5.22378e-08	33.4716	54.7839
pos_7150	L-(+)-Anaferine	--	--	--	1914.34	1864.16	2789.21	3824.1	3795.57	3946.35	2097.83	2600.84	2109.89
pos_715	Tricin 7-glucuronoside	Flavonoids	Flavonoid glycosides	C13803	165.477	200.587	5.22378e-08	5.22378e-08	5.22378e-08	0.00698457	5.22378e-08	126.768	23.8481
pos_7144	Delmopinol	Oxazinanes	Morpholines	--	133.801	178.328	296.303	1230.47	1116.72	867.428	612.281	1011.94	775.98
pos_7143	2-Hydroxyacorenone	Organooxygen compounds	Carbonyl compounds	--	929.881	989.868	1203.66	1648.09	1619.16	1516.47	838.684	1023.7	822.068
pos_7136	Dimethylsphingosine	Organooxygen compounds	Alcohols and polyols	C01844	68.1984	104.9	349.481	450.549	839.015	1105.26	5.22378e-08	5.22378e-08	5.22378e-08
pos_7135	Arginylhydroxyproline	Carboxylic acids and derivatives	Amino acids, peptides, and analogues	--	246.915	217.959	88.722	192.08	48.8503	5.22378e-08	5.22378e-08	5.22378e-08	5.22378e-08
pos_7134	3,4-Dimethyl-5-pentyl-2-furanpentadecanoic acid	Fatty Acyls	Fatty acids and conjugates	--	12993.9	14269	18466.1	36064.9	34977.2	32921.8	26506.5	35419.9	33485.8
pos_7131	Adouetine X	Carboxylic acids and derivatives	Amino acids, peptides, and analogues	C00388	3745.76	4095.95	1845.08	10559	3376.16	4762.07	317.433	1023.91	516.326
pos_7130	Aminopentol	Organonitrogen compounds	Amines	C11963	19.2385	23.9666	27.6917	165.246	223.716	125.169	231.725	230.167	280.317
pos_7128	3-Dehydrosphinganine	Organooxygen compounds	Carbonyl compounds	--	1078.52	1183.12	1522.22	3168.35	3046.71	2933.25	3460.19	3079.35	3335.75
pos_7127	(+/-)-Dihydromintlactone	Benzofurans	--	--	69.2033	93.0772	44.8768	154.57	62.281	89.7019	5.22378e-08	5.22378e-08	5.22378e-08
pos_7125	Guanidino arginine	Carboxylic acids and derivatives	Amino acids, peptides, and analogues	--	120.894	119.296	31.8135	53.697	6.3685	7.18261	5.22378e-08	5.22378e-08	5.22378e-08
pos_7122	Solutol HS 15	Fatty Acyls	Fatty alcohols	--	40605.2	47653.6	59984.2	115228	116066	109670	91089.9	111092	116431
pos_7118	1-(2-Hydroxyethoxy)methyl-5-methyluracil	Diazines	Pyrimidines and pyrimidine derivatives	C06424	5.22378e-08	5.22378e-08	125.922	96.7999	123.731	38.0549	7.38486	139.859	52.1876
pos_7116	Hexa-1,3,5-trienylbenzene	Benzene and substituted derivatives	Styrenes	--	274.095	367.83	104.826	385.867	122.908	158.193	5.22378e-08	5.22378e-08	5.41095
pos_7114	4-Phenyl-2-butenal	Benzene and substituted derivatives	--	--	218.142	263.733	130.683	333.025	167.483	218.965	5.22378e-08	5.22378e-08	4.2003
pos_7111	Lubiprostone	Fatty Acyls	Eicosanoids	--	963.746	1090.16	1716.75	1747.45	1015.24	1171.5	130.677	107.976	144.333
pos_7109	DG(16:0/PGE2/0:0)	--	--	--	2286.38	2690.5	897.72	6111.59	2207.69	2971.66	5.22378e-08	14.8335	25.3741
pos_7107	Threonylserine	Carboxylic acids and derivatives	Amino acids, peptides, and analogues	--	866.624	1187.86	667.551	1663.3	1057.53	1247.22	86.1138	167.033	194.268
pos_7105	Dhv-PGE2	Fatty Acyls	Eicosanoids	--	65587.9	88935	67729.3	169391	102967	119255	24774.8	27120.9	29356.5
pos_7103	2-Ethyl-1-hexanethiol	Thiols	Alkylthiols	--	254.838	312.909	28.6946	167.814	20.875	50.1425	5.22378e-08	5.22378e-08	5.22378e-08
pos_7102	7,10,13,16-Docosatetraynoic acid	--	--	--	23442.2	30091.7	22922.6	67613.9	38964.3	44419.8	7496.87	7637.32	8822.14
pos_7101	(3S,5S)-3,5-Diaminohexanoate	Carboxylic acids and derivatives	Amino acids, peptides, and analogues	--	1652.68	2135.16	624.157	1542.33	654.015	780.195	67.4209	32.9753	217.316
pos_7099	pyrrolostatin	Prenol lipids	Monoterpenoids	--	226.779	250.151	139.015	503.066	228.524	291.847	12.5336	5.26626	28.1031
pos_7094	4-Hydroxydebrisoquine	Tetrahydroisoquinolines	--	--	549.991	707.949	285.152	1132.37	601.964	716.328	5.22378e-08	5.22378e-08	6.62
pos_7093	2-Butyl-3-phenyl-2-propen-1-al	Cinnamaldehydes	--	--	606.358	740.34	395.229	1345.2	806.721	822.226	66.8068	77.8341	103.986
pos_7092	Rhubafuran	Benzene and substituted derivatives	--	--	2277.01	2817.34	1600.24	5774.57	3171.51	3774.75	334.653	288.946	442.965
pos_709	(-)-Epigallocatechin sulfate	Flavonoids	Sulfated flavonoids	--	3260.57	2322.61	328.305	716.88	553.291	817.869	230.891	1224.74	414.682
pos_7089	N(alpha)-Acetyl-L-2,4-diaminobutyrate	--	--	--	118.023	157.984	80.6764	304.574	144.859	171.759	5.22378e-08	5.22378e-08	8.48518
pos_7083	Atractylodin	Heteroaromatic compounds	--	--	1330.07	1552.25	599.983	1565.66	709.236	734.042	32.7086	23.2178	37.332
pos_708	o6-Carboxymethyl-2'-deoxy-guanosine	Purine nucleosides	Purine 2'-deoxyribonucleosides	--	198.636	56.5733	5.22378e-08	5.22378e-08	5.22378e-08	5.22378e-08	18.9232	151.439	36.0781
pos_7076	3,4-Dimethyl-5-pentyl-2-furantridecanoic acid	Fatty Acyls	Fatty acids and conjugates	--	2502.05	2606.48	2270.69	1493.14	610.921	692.639	1230.81	488.245	51.1379
pos_707	Trigonelline hydrochloride	--	--	C21154	593.061	468.743	114.469	160.083	195.97	225.808	5.22378e-08	13.5456	5.22378e-08
pos_7069	Palmitic amide	Fatty Acyls	Fatty amides	--	4892.21	5539.1	6637.35	12032.3	12487.9	11193.8	9610.58	9535.16	10622.8
pos_7068	(3Z,6Z)-3,6-Nonadien-1-ol	Fatty Acyls	Fatty alcohols	--	336.692	297.106	464.529	653.733	541.843	621.473	348.459	498.057	379.94
pos_7065	5-Megastigmen-7-yne-3,9-diol 3-glucoside	Organooxygen compounds	Carbohydrates and carbohydrate conjugates	C16343	256.465	343.163	93.9476	437.195	189.42	223.676	44.3825	23.927	22.3256
pos_7064	beta-D-Xylopyranosyl-(1->4)-alpha-L-rhamnopyranosyl-(1->2)-D-fucose	Organooxygen compounds	Carbohydrates and carbohydrate conjugates	--	516.891	493.093	266.032	893.584	492.456	507.747	122.853	60.3752	57.666
pos_7061	Xestoaminol C	Organonitrogen compounds	Amines	C20853	4734.56	5657.41	6946.97	10197.1	10139.8	8719.19	9837.71	8869.51	11508.5
pos_7060	Apramycin	Organooxygen compounds	Carbohydrates and carbohydrate conjugates	--	821.63	975.733	442.028	1717.29	648.479	960.096	313.447	232.838	131.466
pos_706	Feruloyl-2-hydroxyputrescine	Cinnamic acids and derivatives	Hydroxycinnamic acids and derivatives	C05122	646.417	712.804	543.953	899.432	1178.4	1122.12	0.101171	5.22378e-08	0.302512
pos_7059	Aldosterone	Steroids and steroid derivatives	Hydroxysteroids	--	352.731	617.285	14.4294	493.548	43.8698	1.83349	4.28905	5.22378e-08	5.22378e-08
pos_7050	Helianyl octanoate	Prenol lipids	Triterpenoids	C01540	5.22378e-08	5.22378e-08	5.22378e-08	31.6466	209.313	48.3207	54.4875	66.1314	181.167
pos_7041	Androsterone	Steroids and steroid derivatives	Androstane steroids	--	488.986	508.533	57.2404	178.796	5.22378e-08	9.27927	5.22378e-08	9.49349	18.6721
pos_704	2'-Deoxy-2'-fluorocytidine	Pyrimidine nucleosides	Pyrimidine 2'-deoxyribonucleosides	C14154	367.269	4575.65	172.913	206.326	323.244	268.193	5.22378e-08	5.22378e-08	5.22378e-08
pos_7038	Ethyl tetradecanoate	Fatty Acyls	Fatty acid esters	--	231353	256920	319919	535030	525501	474782	403555	354355	407632
pos_7035	Povpc	Glycerophospholipids	Glycerophosphocholines	--	4109.85	6214.25	2797.24	11305.9	7024.27	9120.59	1189.43	407.89	676.42
pos_7031	Glu Leu Arg Phe	--	--	--	26210.6	18833.6	33919.9	121457	45173.4	73360.2	21072.7	14487.8	10330
pos_7030	9-(3,4-Dimethyl-5-propylfuran-2-yl)nonanoylcarnitine	Fatty Acyls	Fatty acid esters	--	886.546	1819.28	241.584	1180.27	328.257	476.943	50.7376	28.3611	68.0898
pos_703	Ergothioneine	Carboxylic acids and derivatives	Amino acids, peptides, and analogues	C19614	395.278	500.857	56.861	5.22378e-08	251.728	100.914	251.881	1100.24	699.64
pos_7029	9alpha-(3-Methyl-2E-pentenoyloxy)-4S-hydroxy-10(14)-oplopen-3-one	Prenol lipids	Sesquiterpenoids	--	198.24	389.95	5.22378e-08	307.806	12.0831	5.22378e-08	586.814	431.465	358.435
pos_7027	Acetylsoyasaponin A6	Prenol lipids	Terpene glycosides	--	102.02	92.7372	5.22378e-08	5.22378e-08	5.22378e-08	5.22378e-08	1218.67	483.929	963.402
pos_7023	Isopenicillin N	Carboxylic acids and derivatives	Amino acids, peptides, and analogues	--	75.1204	1426.06	96.0145	693.642	139.252	220.815	5.22378e-08	5.22378e-08	5.22378e-08
pos_7021	Helinorbisabone	Prenol lipids	Monoterpenoids	--	429.52	675.181	64.7486	967.124	438.595	643.872	1.90358	5.22378e-08	5.22378e-08
pos_702	Capryloylglycine	Carboxylic acids and derivatives	Amino acids, peptides, and analogues	--	549.623	204.059	325.505	631.322	454.061	396.167	5.22378e-08	5.22378e-08	5.22378e-08
pos_7018	3'-DEOXY-3'-FLUOROTHYMIDINE	Pyrimidine nucleosides	Pyrimidine 2',3'-dideoxyribonucleosides	C18173	5.22378e-08	568.691	5.22378e-08	182.154	5.22378e-08	27.3025	5.22378e-08	5.22378e-08	5.22378e-08
pos_7016	N-Eicosapentaenoyl Tyrosine	--	--	--	4122.97	5823.74	1655.95	4222.16	1976.04	3161.19	1412.35	1556.62	1290.12
pos_7015	Dihydroactinidiolide	Benzofurans	--	C04042	73.6455	33.0901	64.2142	147.678	58.1442	87.1336	60.8236	58.4342	17.8914
pos_7013	5,6-EET	Fatty Acyls	Fatty acids and conjugates	--	157.818	186.857	77.0227	183.338	77.2061	5.22378e-08	5.22378e-08	5.22378e-08	5.22378e-08
pos_7012	Phenylalanyl-Gamma-glutamate	Carboxylic acids and derivatives	Amino acids, peptides, and analogues	--	215.534	459.863	5.22378e-08	878.199	369.019	446.629	5.22378e-08	5.22378e-08	5.22378e-08
pos_7009	Estradiol	Steroids and steroid derivatives	Estrane steroids	--	1078.51	1242.23	167.736	276.001	5.22378e-08	5.22378e-08	54.4836	25.6602	5.22378e-08
pos_7007	CDP-DG(PGE1/18:3(6Z,9Z,12Z))	--	--	--	222.19	210.396	32.282	8.34526	5.22378e-08	5.22378e-08	660.013	396.233	301.473
pos_7004	7,14-Dihydroxyoctadeca-4,8,10,12-tetraenedioylcarnitine	Fatty Acyls	Fatty acid esters	C07652	8152.92	12182.2	1831.82	3941.93	2270.24	4106.97	2521.76	3335.09	2776.62
pos_6999	Thr Phe Lys Ala	--	--	C16566	31983.2	33130.2	33813.3	58566.4	53684.2	74457.4	89844	92295.2	82909.1
pos_6997	9,10-Epoxy-13-hydroxy-11-octadecenoate	--	--	--	590.829	1056.67	68.2657	2427.06	476.733	905.657	41.4209	44.9246	107.39
pos_6996	diethyltoluamide	Benzene and substituted derivatives	Toluenes	--	3248.6	3303.77	4079.91	6307.69	5573.09	5588.1	4966.49	7288.66	7124.1
pos_6994	Berberine	Protoberberine alkaloids and derivatives	--	--	1833.29	3747.5	305.59	378.192	240.22	237.006	5.22378e-08	5.22378e-08	5.22378e-08
pos_6991	10-Deoxymethymycin	--	--	--	1010.43	1852.3	72.6678	1223.96	226.118	295.161	167.214	17.8692	49.9144
pos_6990	Prostaglandin D1	Fatty Acyls	Eicosanoids	--	289.183	879.578	551.726	479.088	535.761	252.787	6.02036	5.22378e-08	97.5362
pos_6988	Chondrocurine	Organooxygen compounds	Ethers	--	5629.39	10604.6	3886.51	28635.6	11532.9	21189.6	68.7077	5.22378e-08	23.8574
pos_6987	Verdamicin	Organooxygen compounds	Carbohydrates and carbohydrate conjugates	--	833.796	866.928	468.265	1631.31	685.478	1249.15	553.666	178.279	36.7235
pos_6985	Cynaratriol	Prenol lipids	Terpene lactones	--	123.854	109.194	5.22378e-08	5.22378e-08	5.22378e-08	5.22378e-08	5.22378e-08	5.22378e-08	5.22378e-08
pos_6983	17alpha,20alpha-Dihydroxycholesterol	Steroids and steroid derivatives	Hydroxysteroids	--	250.36	319.501	5.22378e-08	5.22378e-08	5.22378e-08	5.22378e-08	5.22378e-08	579.603	241.724
pos_6982	10,12-Tetradecadiene-4,6-diynoic acid, (E,E)-	--	--	--	139.318	330.855	16.8344	297.069	145.622	177.222	5.22378e-08	5.22378e-08	10.5081
pos_6979	3-Epinobilin	Prenol lipids	Terpene lactones	--	534.78	1030.95	359.763	1594.07	973.391	1794.51	5.22378e-08	5.22378e-08	5.22378e-08
pos_6978	Ferutinin	Prenol lipids	Sesquiterpenoids	C16586	1050.07	1588.3	634.774	475.823	118.513	165.086	5.22378e-08	5.22378e-08	5.22378e-08
pos_6977	3-(3-Amino-3-carboxypropyl)uridine	Pyrimidine nucleosides	--	--	5.22378e-08	5.22378e-08	5.22378e-08	5.22378e-08	5.22378e-08	5.22378e-08	478.931	2944.18	718.332
pos_6975	SELEPRESSIN	Carboxylic acids and derivatives	Amino acids, peptides, and analogues	--	146.94	195.058	73.1675	5.22378e-08	5.22378e-08	5.22378e-08	576.65	575.796	1162.65
pos_6974	Spergualin	Carboxylic acids and derivatives	Amino acids, peptides, and analogues	C01747	651.324	930.913	595.71	64.2579	209.881	58.1603	5.22378e-08	5.22378e-08	5.22378e-08
pos_6973	D-Erythroascorbic acid 1'-a-D-glucoside	Organooxygen compounds	Carbohydrates and carbohydrate conjugates	C19939	5.22378e-08	5.22378e-08	5.22378e-08	5.22378e-08	5.22378e-08	5.22378e-08	1053.3	3613.58	1138.56
pos_6970	Lys Gly Arg Gly	--	--	C02090	13397.5	17660	5781.8	21613.1	12388.6	4782.18	3158.82	177.05	1998.5
pos_697	(R)-1-Methylpiperidine-2-carboxylic acid	Carboxylic acids and derivatives	Amino acids, peptides, and analogues	--	32753.1	36612.2	22725.7	27310.7	24031.9	27132.6	4158.98	3746.47	4025.13
pos_6968	Vitamin A2	Prenol lipids	Retinoids	--	839.242	1393.75	197.127	791.098	280.987	30.6073	7.38956	5.22378e-08	5.22378e-08
pos_6963	Methyl acetoxy-6-gingerol	--	--	--	213.74	534.091	9.74757	605.498	264.432	476.351	346.031	1156.96	2547.51
pos_6962	PGB3	--	--	C06124	3332.56	3741.02	944.139	1663.83	450.492	482.642	140.728	95.5618	298.598
pos_6961	Acetylbalchanolide	Prenol lipids	Terpene lactones	--	390.591	342.017	95.3145	208.634	27.0209	15.3186	5.22378e-08	5.22378e-08	5.22378e-08
pos_6957	CDP-DG(PGF1alpha/20:4(5Z,8Z,11Z,14Z))	--	--	--	257.156	282.492	57.9592	7.75015	5.22378e-08	5.22378e-08	822.782	276.83	642.282
pos_6956	UDP-N-acetylmuramoyl-L-alanyl-gamma-D-glutamyl-L-lysine	--	--	--	5.22378e-08	5.22378e-08	10.1382	5.22378e-08	17.3939	5.22378e-08	367.257	122.771	396.581
pos_6954	16-phenoxy tetranor Prostaglandin A2	--	--	--	2780.97	3253.46	486.554	1507.93	584.854	767.422	5.22378e-08	5.22378e-08	10.0282
pos_6952	Lactarofulvene	Prenol lipids	Sesquiterpenoids	C12066	271.048	429.577	75.3346	197.883	45.719	113.622	194.593	5.22378e-08	5.22378e-08
pos_6947	5,12-Dihydroxanthommatin	--	--	--	218.096	719.992	780.954	1589.35	873.987	1275.89	5.22378e-08	5.22378e-08	5.22378e-08
pos_6945	His Val Arg Tyr	--	--	--	6147.56	12695.7	7860.45	51703.7	12421.5	21547	3301.83	992.336	2556.54
pos_6944	5''-Phosphoribostamycin	--	--	--	2705.22	5941.73	3793.12	7810.81	2973.18	4710.3	930.215	527.305	1190.73
pos_6942	Yucalexin B'11	Organooxygen compounds	Alcohols and polyols	--	283.17	263.37	5.22378e-08	162.011	5.22378e-08	35.246	5.22378e-08	5.22378e-08	5.22378e-08
pos_6936	all-trans-4-Oxoretinoic acid	Prenol lipids	Retinoids	C09628	5776.39	5867.94	1945.28	3397.02	1164.6	1155.84	24.48	21.7319	151.96
pos_6932	Ser Arg Asn Arg	--	--	C21924	3223.14	4930.69	2798.14	11988.9	3499.72	5273.26	8170.44	5059.19	4799.12
pos_6931	MG(22:6(4Z,7Z,10Z,13E,15E,19Z)-OH(17)/0:0/0:0)	--	--	--	397.152	497.42	16.0893	216.691	37.4507	95.1495	127.267	107.743	359.377
pos_693	Trigonelline	--	--	--	157977	175241	133682	159316	158418	173110	33199.5	35897.3	39784
pos_6929	4,4'-(2,3-Dimethyl-1,4-butanediyl)bis(2-methoxyphenol)	--	--	--	2245.98	2666.57	444.988	931.145	356.455	541.825	5.22378e-08	3.37101	24.7203
pos_6928	Corchorifatty acid D	Fatty Acyls	Lineolic acids and derivatives	--	4840.1	5107.06	1032.05	2080.4	244.673	382.204	169.129	96.7145	96.0566
pos_6927	Arginyl-Gamma-glutamate	Carboxylic acids and derivatives	Amino acids, peptides, and analogues	--	27.6631	8.06482	5.22378e-08	31.3243	5.22378e-08	5.22378e-08	38.7428	5.22378e-08	7.02583
pos_6926	Arginylalanine	Carboxylic acids and derivatives	Amino acids, peptides, and analogues	--	399.084	448.618	159.638	490.886	227.405	371.785	184.399	164.52	265.555
pos_6922	3-Hydroxyhexadecanoylcarnitine	Fatty Acyls	Fatty acid esters	C16344	546.725	272.737	581.36	569.211	425.702	1262.03	1448.68	1115.04	1359.15
pos_6921	15(R)-PGE2	--	--	C20144	20253.9	24963.5	14765.2	29652.8	19224.8	22637.6	8643.48	8385.96	9561.79
pos_6920	Centpropazine	Organooxygen compounds	Carbonyl compounds	--	3411.74	3623.87	2031.89	4160.88	2265.15	3180.73	1442.35	1441.21	1755.53
pos_692	5-Methylnicotinamide	Pyridines and derivatives	Pyridinecarboxylic acids and derivatives	--	294.508	116.063	138.184	81.6692	220.679	36.7001	22.4297	474.86	129.699
pos_6919	13,14-dihydro-15-keto-PGA2	--	--	--	30171.1	36803	18800.2	39948.2	23452.7	31381.3	18932.8	17799.3	21790.3
pos_6918	4-Hydroxyretinoic acid	Prenol lipids	Retinoids	--	2444.32	2805.8	1330.43	3178.32	1688.18	2390.57	1538.72	1247.42	1736.18
pos_6916	9-F1-phytoprostane	Fatty Acyls	Eicosanoids	--	210.67	178.682	152.683	526.505	367.028	497.151	233.036	240.361	302.817
pos_6915	3-Phenyl-4-pentenal	Benzene and substituted derivatives	--	--	348.154	388.326	143.51	456.888	208.46	366.92	184.552	172.262	216.122
pos_6914	Caffeine	Imidazopyrimidines	Purines and purine derivatives	--	1076.19	1135.53	1058.95	1788.05	1453.11	1507.77	673.745	815.013	794.869
pos_6911	Oseltamivir	Carboxylic acids and derivatives	Amino acids, peptides, and analogues	--	316.226	1855.37	359.034	5.22378e-08	365.691	5.22378e-08	5.22378e-08	5.22378e-08	5.22378e-08
pos_691	L-2,4-Diaminobutanoate	Carboxylic acids and derivatives	Amino acids, peptides, and analogues	--	823.984	889.42	352.343	529.832	517.329	622.045	5.22378e-08	10.4038	33.3772
pos_6907	Tetradeca-4,6-diene-8,10,12-triyne-1-ol	Epoxides	--	--	113.353	225.97	22.7261	261.354	145.258	219.178	8.97684	5.8349	2.72547
pos_6902	3-Geranylgeranylindole	--	--	--	74.7282	341.626	25.4891	113.109	85.7898	117.401	729.766	371.464	388.999
pos_6901	Myo-inositol glutamate	Carboxylic acids and derivatives	Amino acids, peptides, and analogues	--	360.484	500.322	252.136	1429.81	1395.36	1692.24	5.22378e-08	5.22378e-08	5.22378e-08
pos_690	NICOTINYL	--	--	--	134.008	149.934	79.5268	76.2172	89.5146	130.297	5.22378e-08	5.22378e-08	7.87375
pos_6899	Tryptophol	Indoles and derivatives	Indoles	--	9.48195	15.0787	5.22378e-08	39.6485	5.22378e-08	10.4455	165.772	205.056	452.764
pos_6898	cis-1,2-Dihydro-3-ethylcatechol	--	--	--	282.508	460.04	46.1215	827.17	482.809	727.999	5.22378e-08	5.22378e-08	5.22378e-08
pos_6897	4-Hydroxy-3-methyl-2-(2-propynyl)-2-cyclopentene-1-one	Organooxygen compounds	Alcohols and polyols	--	1394.27	2032.56	665.644	3025	1674.29	2377.14	73.2042	97.4364	139.128
pos_6895	Myricatomentoside II	Diarylheptanoids	Cyclic diarylheptanoids	--	693.079	1237.38	677.862	1298.43	252.841	541.965	3117.61	2762.11	3505.1
pos_6893	Sterebin A	Prenol lipids	Sesquiterpenoids	--	421.665	803.763	28.0571	1084.72	250.273	660.424	480.214	365.217	489.771
pos_6892	7,8 Dihydrokawain	--	--	--	10724.6	17332.1	7020.75	36718	20837.3	29594.2	583.39	767.156	997.76
pos_6891	Cinnamyl butyrate	Benzene and substituted derivatives	Styrenes	--	27579.6	44591.9	18063.9	88094.6	50959.5	70696	2428.4	3431.34	3707.11
pos_6890	3-(2-Methylpropylidene)-3alpha,4-dihydro-1(3H)-isobenzofuranone	Isobenzofurans	--	--	904.416	1449.47	381.485	2235.62	1203.11	1713.75	5.22378e-08	5.22378e-08	5.22378e-08
pos_689	2-Hydroxy-4-imino-2,5-cyclohexadienone	Organonitrogen compounds	Quinonimines	--	395.026	398.563	239.148	305.52	296.122	332.951	44.2378	43.2092	51.5952
pos_6889	Adipamide	Fatty Acyls	Fatty amides	--	1410.61	2326.78	944.737	4550.69	2617.1	3579.09	45.8471	70.9191	143.317
pos_6888	1-Methylnaphthalene	Naphthalenes	--	--	471.167	744.233	258.255	1374.49	720.28	1062.08	12.5412	5.22378e-08	5.22378e-08
pos_6887	1-Naphthylmethanol	Naphthalenes	--	--	1159.84	1762.08	525.966	2763.18	1527.4	2304.91	15.9864	8.11889	43.1215
pos_6886	Cinnamaldehyde	Cinnamaldehydes	--	--	254.042	440.597	122.329	886.133	454.508	617.397	5.22378e-08	5.22378e-08	5.22378e-08
pos_6885	1,2-Dihydronaphthalene	Naphthalenes	--	--	847.896	1300.21	294.099	1944.53	912.414	1515.84	5.22378e-08	7.13877	6.14269
pos_6884	Phenylacetaldehyde	Benzene and substituted derivatives	Phenylacetaldehydes	--	134.691	240.37	25.863	410.543	273.317	387.03	5.22378e-08	5.22378e-08	5.22378e-08
pos_6880	Furaltadone	Furans	Nitrofurans	--	27.8871	26.8547	63.6338	175.853	128.037	136.347	95.5024	251.137	203.45
pos_6874	Bestatin	--	--	--	1074.74	1552.76	231.605	515.067	196.444	180.778	45.5978	35.3422	66.425
pos_6873	Leucyl-Arginine	Carboxylic acids and derivatives	Amino acids, peptides, and analogues	--	489.224	472.858	37.4241	37.5603	5.22378e-08	5.22378e-08	5.22378e-08	5.22378e-08	5.22378e-08
pos_6872	Leukotriene F4	Fatty Acyls	Eicosanoids	--	1349.85	2697.06	1146.14	7360.1	1922.39	4076.8	250.012	5.22378e-08	234.403
pos_6870	4-Oxofenretinide	Prenol lipids	Retinoids	--	6008.85	9218.28	3109.16	9566.26	7274.18	11488.4	47.8209	5.22378e-08	9.31623
pos_6868	Prostratin	Prenol lipids	Diterpenoids	--	11306.1	11652.9	5305.47	6809.99	3325.38	3587.9	514.518	247.102	838.532
pos_6867	3,5-Dimethyl-3'-isopropyl-L-thyronine	Carboxylic acids and derivatives	Amino acids, peptides, and analogues	--	229.045	458.363	5.22378e-08	55.6129	5.22378e-08	5.22378e-08	1274.32	2071.89	2167.51
pos_6866	5,6-epoxy,18R-HEPE	Fatty Acyls	Fatty alcohols	C05830	10857.4	11548.6	3697.39	3452.75	1129.37	1314.27	72.5242	67.8856	227.154
pos_6865	Serylarginine	Carboxylic acids and derivatives	Amino acids, peptides, and analogues	--	743.742	811.89	74.44	57.6954	5.22378e-08	9.07688	5.22378e-08	5.22378e-08	5.22378e-08
pos_6864	ESTRA-4,9-DIENE-3,17-DIONE	--	--	--	149.023	166.192	9.41721	14.0535	5.22378e-08	5.22378e-08	5.22378e-08	5.22378e-08	5.22378e-08
pos_6859	2-Phenylethanol	Benzene and substituted derivatives	--	--	107.065	183.272	26.9453	290.119	221.019	335.703	5.22378e-08	5.22378e-08	5.22378e-08
pos_6857	H-Asp-ala-his-lys-OH	Phenol ethers	Anisoles	--	362.577	377.975	38.8637	42.6529	5.22378e-08	5.22378e-08	631.221	3508.62	3099.02
pos_6854	Glycyl-histidyl-arginyl-proline	Carboxylic acids and derivatives	Amino acids, peptides, and analogues	--	3581.41	4538.41	2786.85	11315.6	6814.72	10192.7	8.86671	5.22378e-08	5.22378e-08
pos_6853	(2S)-2-Amino-3-[(2S,3R)-2-amino-3-hydroxybutanoyl]oxypropanoic acid	Carboxylic acids and derivatives	Amino acids, peptides, and analogues	--	256.494	265.709	347.735	380.455	439.057	363.477	150.264	290.401	171.975
pos_6851	2-Ethoxynaphthalene	Naphthalenes	--	--	349.283	648.623	94.2461	1090.68	636.863	949.719	5.22378e-08	5.22378e-08	5.22378e-08
pos_6839	Verruculogen	--	--	--	60.0313	94.7315	12.1708	5.22378e-08	5.22378e-08	5.22378e-08	232.203	602.509	597.678
pos_6837	Netilmicin	Organooxygen compounds	Carbohydrates and carbohydrate conjugates	--	500.572	732.656	454.589	860.021	573.862	772.219	324.957	349.504	373.196
pos_6829	25-Acetyl-6,7-didehydrofevicordin F 3-[glucosyl-(1->6)-glucoside]	Benzopyrans	1-benzopyrans	--	408.816	454.603	103.458	129.353	35.975	35.0195	1042.02	5088.14	5173.49
pos_6828	Citreoviridinol A1	Dioxepanes	1,4-dioxepanes	--	547.265	684.944	163.447	337.557	79.9251	50.5129	5.22378e-08	5.22378e-08	5.22378e-08
pos_6820	Pro Tyr Arg Tyr	--	--	--	1702.65	2349.19	1283.13	5070.09	1669.02	2496.51	1.27887	5.72266	5.22378e-08
pos_6818	12-oxo-20-dihydroxy-leukotriene B4	Fatty Acyls	Eicosanoids	--	972.632	1396.32	161.364	552.921	193.428	306.921	5.22378e-08	29.6407	16.3341
pos_681	dADP	Purine nucleotides	Purine deoxyribonucleotides	--	170.792	88.0584	18.1874	4.08239	5.22378e-08	7.74446	18.6618	21.4541	2.50368
pos_6806	Mabioside E	Prenol lipids	Triterpenoids	--	50.5896	46.384	5.22378e-08	5.22378e-08	5.22378e-08	5.22378e-08	512.483	258.297	268.852
pos_6802	1alpha,3beta,22R-Trihydroxyergosta-5,24E-dien-26-oic acid 3-O-b-D-glucoside 26-O-[b-D-glucosyl-(1->2)-6-acetyl-b-D-glucosyl] ester	Prenol lipids	Monoterpenoids	--	341.225	283.884	100.888	12.4618	4.86237	25.9284	4898.19	4813.23	5677.9
pos_678	Zidovudine monophosphate	Diazines	Pyrimidines and pyrimidine derivatives	--	8288.66	3531.4	2820.29	3076.82	2241.43	2608.73	2860.63	14713.3	5840.53
pos_6777	3-[(3aS,4S,7aS)-7a-Methyl-1,5-dioxo-octahydro-1H-inden-4-yl]propanoate	--	--	--	503.789	647.059	18.2688	622.254	101.675	62.1638	5.22378e-08	5.22378e-08	5.22378e-08
pos_6776	CDP-DG(6 keto-PGF1alpha/22:3(10Z,13Z,16Z))	--	--	--	6.17604	11.954	5.22378e-08	5.22378e-08	5.22378e-08	15.2112	194.708	138.818	140.013
pos_6772	Lablaboside A	Prenol lipids	Terpene glycosides	--	111.272	57.5141	25.5026	5.22378e-08	10.1584	5.22378e-08	2137.39	1888.65	2006.55
pos_6770	PIP(6 keto-PGF1alpha/22:3(10Z,13Z,16Z))	--	--	--	43.4954	57.5984	11.1926	5.22378e-08	5.22378e-08	5.22378e-08	392.98	340.199	410.7
pos_6768	(23R)-Acetoxytomatine	Steroids and steroid derivatives	Steroidal glycosides	C16321	60.2392	64.3119	5.22378e-08	5.22378e-08	5.22378e-08	5.22378e-08	920.103	609.211	650.98
pos_6767	AzIV	Prenol lipids	Terpene glycosides	--	59.8195	37.1292	5.22378e-08	5.22378e-08	8.66382	5.22378e-08	280.924	331.331	387.46
pos_6766	Cinncassiol A 19-glucoside	Prenol lipids	Terpene glycosides	C15798	27.3835	63.025	5.22378e-08	5.22378e-08	12.0602	5.22378e-08	416.002	438.045	473.779
pos_6763	CDP-DG(18:0/20:4(6E,8Z,11Z,13E)-2OH(5S,15S))	--	--	--	1329.79	1078.37	662.215	246.184	1637.88	692.188	154472	102944	94844.2
pos_6760	CDP-DG(5-iso PGF2VI/18:0)	--	--	--	549.178	381.824	98.1144	15.4439	89.5974	8.20686	15507.9	9084.66	7336.45
pos_676	Oxdralazine	Organonitrogen compounds	Amines	--	6547.42	6374.44	7818.62	7884.24	8112.09	7881.13	979.776	757.259	1327.84
pos_6756	Quinupristin	Peptidomimetics	Depsipeptides	--	65.7428	87.5295	5.22378e-08	5.22378e-08	12.5414	16.4054	446.322	573.613	639.175
pos_6751	CDP-DG(i-14:0/PGF1alpha)	--	--	--	1182.85	1162.98	502.289	188.185	1402.93	674.992	143415	140558	167163
pos_6750	Vipivotide tetraxetan	Carboxylic acids and derivatives	Hexacarboxylic acids and derivatives	--	197.208	141.416	47.105	5.05192	19.013	30.558	5973.11	4172.44	4087.1
pos_6747	(S)-Nerolidol 3-O-[a-L-Rhamnopyranosyl-(1->4)-a-L-rhamnopyranosyl-(1->2)-[4-(4-hydroxy-3-methoxycinnamoyl)-(E)-a-L-rhamnopyranosyl-(1->6)]-b-D-glucopyranoside]	Organooxygen compounds	Carbohydrates and carbohydrate conjugates	C01918	163.09	186.928	39.2704	5.22378e-08	5.22378e-08	5.22378e-08	1271.89	1576.87	1882.3
pos_673	2-Aminoheptanoate	Carboxylic acids and derivatives	Amino acids, peptides, and analogues	--	24050.7	16612	20858.5	12832	13485.8	16731.8	4429.57	3822.94	3277.68
pos_6725	Lucidenic acid M	Flavonoids	O-methylated flavonoids	C05953	3601	4964.64	1140.93	1030.76	40.4415	124.857	5.22378e-08	6.14202	5.22378e-08
pos_6724	Illudin M	--	--	C03916	113.363	115.788	102.108	176.519	62.1936	83.9725	477.243	620.522	228.152
pos_6719	3-alpha(S)-Strictosidine	--	--	--	51.8023	44.9035	5.22378e-08	5.22378e-08	5.22378e-08	7.51313	346.941	324.378	368.654
pos_6717	Bombesin nonapeptide	Carboxylic acids and derivatives	Amino acids, peptides, and analogues	C19418	1229.44	1125	286.668	342.779	473.38	242.591	73234.4	85064.8	96807.4
pos_6707	Indoleacetyl glutamine	Carboxylic acids and derivatives	Amino acids, peptides, and analogues	--	5.22378e-08	5.22378e-08	5.22378e-08	5.22378e-08	5.22378e-08	5.22378e-08	289.254	1575.04	338.679
pos_6706	Prostaglandin F3a	Fatty Acyls	Eicosanoids	--	760.881	1754.02	281.137	228.428	5.22378e-08	5.22378e-08	5.22378e-08	5.22378e-08	5.22378e-08
pos_6704	Aditoprim	Benzene and substituted derivatives	Methoxybenzenes	--	652.68	774.124	244.563	290.586	3.46786	39.6516	41.9934	5.22378e-08	5.22378e-08
pos_6703	Glycylprolylarginine	Carboxylic acids and derivatives	Amino acids, peptides, and analogues	--	745.586	1512.36	320.028	99.7743	5.22378e-08	5.22378e-08	15.052	5.22378e-08	4.56236
pos_6696	Amaranthussaponin III	Prenol lipids	Terpene glycosides	--	124.537	106.708	68.0688	5.22378e-08	20.962	9.67065	773.713	691.458	446.474
pos_6693	Taurocholate	Steroids and steroid derivatives	Bile acids, alcohols and derivatives	--	2271.2	5693.96	687.499	1360.06	271.982	685.881	5.22378e-08	5.22378e-08	5.22378e-08
pos_6692	Pelargonic acid	Fatty Acyls	Fatty acids and conjugates	--	3548.44	4069.01	4844.55	10230.1	10575	9976.88	6548.86	9875.44	9286.69
pos_6688	Desglugastrin	Carboxylic acids and derivatives	Amino acids, peptides, and analogues	--	788.117	674.789	162.421	5.22378e-08	39.6194	31.7953	34037.8	23519.5	20433.6
pos_6684	S-(9-hydroxy-PGA2)-glutathione	Carboxylic acids and derivatives	Amino acids, peptides, and analogues	--	1551.3	2612.41	1462.85	4770.16	4441.2	6919.99	9.22122	5.22378e-08	120.742
pos_6681	CDP-DG(18:2(9Z,11Z)/i-14:0)	Glycerophospholipids	CDP-glycerols	--	92.4334	54.3031	5.22378e-08	5.22378e-08	15.3024	5.22378e-08	56.836	47.9632	54.0928
pos_6677	Octanoic acid	Fatty Acyls	Fatty acids and conjugates	C01921	601.142	529.611	604.681	212.273	63.4314	97.8587	286.424	155.169	5.22378e-08
pos_6667	CDP-DG(PGF1alpha/i-12:0)	--	--	--	341.546	207.711	72.3431	5.22378e-08	5.22378e-08	5.22378e-08	135.813	457.677	581.923
pos_6659	Isohumbertiol	Prenol lipids	Sesquiterpenoids	--	1597.53	1573.91	2152.1	2594.96	2870.83	2884.17	1361.33	1759.67	1463.99
pos_6657	Tuberoside C (Ullucus tuberosus)	Prenol lipids	Terpene glycosides	--	102.66	123.585	45.0615	5.22378e-08	5.22378e-08	5.22378e-08	1784.37	2298.6	2540.79
pos_6654	Kudzusaponin SA4	Prenol lipids	Terpene glycosides	--	374.91	208.947	180.326	10.89	5.22378e-08	5.22378e-08	1929.03	1737.62	1723.02
pos_6650	Lyciumin B	Carboxylic acids and derivatives	Amino acids, peptides, and analogues	C19615	429.235	424.524	162.21	45.1299	17.589	11.0464	28353.1	32552.6	34837
pos_6644	2-Hydroxymyristic acid	Fatty Acyls	Fatty acids and conjugates	C11961	913.936	762.9	968.485	562.05	358.981	524.206	392.434	251.26	62.651
pos_6643	CTOP	Carboxylic acids and derivatives	Amino acids, peptides, and analogues	--	43.2056	69.6525	5.22378e-08	5.22378e-08	5.22378e-08	5.22378e-08	511.801	324.18	313.941
pos_6642	Cilofungin	Carboxylic acids and derivatives	Amino acids, peptides, and analogues	--	179.252	196.442	36.1622	13.0242	5.22378e-08	14.3731	1059.81	1016.02	1076.92
pos_6636	PIP(PGJ2/16:2(9Z,12Z))	--	--	--	320.783	195.835	53.5102	10.0996	18.3871	5.22378e-08	14319.9	15715.4	17814.1
pos_6631	Rifaximin	Macrolactams	--	--	962.761	880.401	274.29	5.22378e-08	5.22378e-08	5.22378e-08	1442.76	1047.95	1153.86
pos_663	UTP	Pyrimidine nucleotides	Pyrimidine ribonucleotides	C11962	178.809	160.221	88.2626	31.6282	9.70968	26.9972	5.22378e-08	5.22378e-08	0.251327
pos_6626	16-Hydroxyhexadecanoic acid	Fatty Acyls	Fatty acids and conjugates	--	15182.5	16475.8	21009.5	40039.8	42033.1	39506.3	28032.3	37555	35412.2
pos_6619	Blumealactone C	Prenol lipids	Terpene lactones	C06684	8173.07	16483.4	2547.94	17119.5	10513.3	4289.53	1398.99	293.266	1554.51
pos_6617	Threonylhydroxyproline	Carboxylic acids and derivatives	Amino acids, peptides, and analogues	--	96.2718	177.389	5.22378e-08	124.943	86.4224	5.22378e-08	5.22378e-08	5.22378e-08	5.22378e-08
pos_6616	Trigoforin	Coumarins and derivatives	--	--	509.17	843.125	5.22378e-08	361.614	370.045	808.857	5.22378e-08	5.22378e-08	5.22378e-08
pos_6612	Streptolydigin	Carboxylic acids and derivatives	Amino acids, peptides, and analogues	C06999	2849.8	4358.29	3613.08	19245.4	8615.97	12904.3	325.325	19.1875	41.4808
pos_6611	12-oxo-5E,8E,10Z-dodecatrienoic acid	--	--	--	1067.93	1578.25	80.3173	1029.21	316.768	502.927	5.22378e-08	5.22378e-08	5.22378e-08
pos_6608	Neamine	Organooxygen compounds	Carbohydrates and carbohydrate conjugates	--	593.929	886.497	5.22378e-08	714.703	84.8533	179.949	5.22378e-08	5.22378e-08	5.22378e-08
pos_6603	Ala Cys His Arg	--	--	--	3756.58	5315.87	3785.06	13329	8017.18	11523.8	5.22378e-08	5.22378e-08	11.0701
pos_6602	Astromicin	Organooxygen compounds	Carbohydrates and carbohydrate conjugates	--	25903.4	31939.1	29008.9	97844.5	61596.4	94658.6	385.107	440.985	583.349
pos_659	Mytilin A	Carboxylic acids and derivatives	Amino acids, peptides, and analogues	--	1165.41	1811.06	1196.83	3120.88	3686.28	4634.1	5.22378e-08	21.158	6.48751
pos_6589	Jubanine B	Carboxylic acids and derivatives	Amino acids, peptides, and analogues	--	592.501	697.424	267.16	45.698	5.22378e-08	10.0187	2987.12	3943.65	3937.56
pos_6577	PG(22:6(4Z,7Z,10Z,13Z,16Z,19Z)/6 keto-PGF1alpha)	--	--	--	854.811	767.025	220.45	46.0422	95.1364	52.0005	139628	170140	196978
pos_6557	Retaspimycin	Macrolactams	--	--	82.1899	28.7665	52.1301	5.22378e-08	5.22378e-08	5.22378e-08	1595.08	2008.34	2213.16
pos_6553	(3b,6a,12b,17a,20S)-Dammar-24-ene-3,6,12,17,20-pentol 20-[glucosyl-(1->2)-[rhamnosyl-(1->6)]-glucoside] 6-glucoside	Prenol lipids	Triterpenoids	--	172.215	400.229	146.244	12.5646	52.1806	5.2893	6531.47	7267.85	8502.43
pos_6550	Pasireotide	Carboxylic acids and derivatives	Amino acids, peptides, and analogues	--	149.289	118.043	9.94295	8.56628	5.22378e-08	5.22378e-08	3512	4117.25	4953.68
pos_6549	geneticin	Organooxygen compounds	Carbohydrates and carbohydrate conjugates	--	149.968	42.5272	19.8914	5.22378e-08	5.22378e-08	5.22378e-08	556.676	721.412	803.519
pos_654	1,3-Dinitro-5-nitroso-1,3,5-triazinane	Triazinanes	1,3,5-triazinanes	--	911.03	1139.95	788.77	1207.17	1239.67	1337.39	1803.24	2219.5	2351.74
pos_6535	Hoduloside X	Prenol lipids	Triterpenoids	--	90.4293	65.2541	5.22378e-08	5.22378e-08	0.749919	5.22378e-08	149.547	331.074	237.621
pos_6532	Mithramycin	Organooxygen compounds	Carbohydrates and carbohydrate conjugates	--	226.078	150.801	145.24	53.9487	17.457	58.2496	36276.3	48974.5	47207.8
pos_653	Acetyl-DL-Valine	--	--	--	409.935	458.505	221.602	358.11	343.585	352.714	23.174	14.1932	5.22378e-08
pos_6517	Digitoxigenin 3-[glucosyl-(1->6)-glucosyl-(1->4)-2,6-dideoxyribohexoside]	Steroids and steroid derivatives	Steroid lactones	--	574.614	572.498	123.892	19.138	47.7071	5.22378e-08	1041.2	703.475	714.413
pos_6515	Bilin	Tetrapyrroles and derivatives	--	C20644	29.1701	39.8651	27.0562	26.437	3.34876	7.8253	1564.37	1687.93	1740.23
pos_6509	Ibuprofen glucuronide	Organooxygen compounds	Carbohydrates and carbohydrate conjugates	--	652.889	1166.02	95.3081	1073.77	903.962	262.544	17.5026	5.22378e-08	18.6074
pos_6507	Amaranthussaponin IV	Steroids and steroid derivatives	Steroidal glycosides	--	200.746	106.659	99.8292	16.7366	5.22378e-08	5.22378e-08	859.006	1331.3	1455.42
pos_6496	Vinflunine	Vinca alkaloids	--	C04686	863.8	644.112	390.191	49.5783	27.1132	54.9362	6513.44	10388.2	11194.5
pos_6492	Lys Val Cys	--	--	C05552	1998.42	3009.42	472.78	685.957	70.0716	74.2244	5.22378e-08	20.5198	18.11
pos_6491	(2-Phenylallyl)hydrazine	Benzene and substituted derivatives	Styrenes	C01297	733.483	1243.25	74.7921	749.649	382.221	661.807	111.985	41.7417	48.3448
pos_649	Trimethylamine N-oxide	Organonitrogen compounds	Aminoxides	--	180.022	5.22378e-08	247.278	492.162	370.529	349.119	5.22378e-08	5.22378e-08	5.22378e-08
pos_6473	Angiotensin II	Carboxylic acids and derivatives	Amino acids, peptides, and analogues	--	262.307	106.304	43.3397	33.8009	5.22378e-08	5.22378e-08	422.737	1675.15	1167.42
pos_6465	Octinoxate	Cinnamic acids and derivatives	Cinnamic acid esters	--	7675.69	8785.6	2660.26	4542.6	645.896	779.162	6.18105	5.22378e-08	5.22378e-08
pos_6460	Tyr-gly-glu-pro-lys-leu-asp-ala-gly-val-NH2	Polypeptides	--	--	158.264	108.994	56.9683	5.22378e-08	5.22378e-08	14.9107	1082.25	1237.13	1271.56
pos_6456	Pectenotoxin 7	Macrolides and analogues	Pectenotoxins and derivatives	--	397.09	409.031	149.468	9.58648	33.7993	5.22378e-08	13000.9	9725.99	8875.39
pos_6446	Ceposide D	Steroids and steroid derivatives	Steroidal glycosides	C20596	323.594	179.67	98.8972	136.326	42.1753	9.24921	112803	80782.6	76377.3
pos_6440	15-deoxy-delta12,14-Prostaglandin J2-2-glycerol ester	Fatty Acyls	Eicosanoids	--	865.33	993.784	38.106	57.9494	5.22378e-08	5.22378e-08	5.56422	5.22378e-08	5.22378e-08
pos_6438	1-(3-Fluoro-4-hydroxy-5-mercaptomethyltetrahydrofuran-2-yl)-5-methylpyrimidine-2,4(1H,3H)-dione	2',5'-dideoxyribonucleosides	--	--	139.984	5.22378e-08	2207.08	770.834	865.571	1008.21	29.4593	1198.3	88.2834
pos_6434	2-Amino-5-formylamino-6-(5-phospho-D-ribosylamino)pyrimidin-4(3H)-one	--	--	--	1163.07	9674	1662.38	3832.42	1033.62	1854.57	5.22378e-08	5.22378e-08	5.22378e-08
pos_6432	Mabiogenin 3-[rhamnosyl-(1->6)-[glucosyl-(1->2)]-glucoside]	Steroids and steroid derivatives	Steroidal glycosides	--	162.505	190.108	130.705	5.22378e-08	5.22378e-08	5.42797	2424.37	2057.39	1879.01
pos_6431	CDP-DG(i-12:0/20:5(5Z,8Z,11Z,14Z,16E)-OH(18R))	--	--	C00280	123.759	167.11	27.321	5.22378e-08	18.3841	5.22378e-08	1444.39	1201.78	1073.56
pos_6429	Atosiban	Carboxylic acids and derivatives	Amino acids, peptides, and analogues	--	157.233	152.32	48.113	20.8275	29.5665	15.62	2781.45	2181.98	2091.21
pos_6418	Fluocinolone	Steroids and steroid derivatives	Hydroxysteroids	C17588	541.044	611.059	283.77	86.8729	91.7207	53.5688	47962.2	41141	36063.9
pos_6411	Carbamazepine-O-quinone	Benzazepines	Dibenzazepines	--	142.153	2158.42	273.288	792.337	169.518	394.224	5.22378e-08	5.22378e-08	5.22378e-08
pos_6410	L-Tryptophan	Indoles and derivatives	Indolyl carboxylic acids and derivatives	--	17.2986	30.1831	5.22378e-08	5.34536	5.22378e-08	5.22378e-08	400.57	333.506	280.73
pos_641	3-Hydroxykynurenamine	Organooxygen compounds	Carbonyl compounds	--	72.6104	185.756	46.5143	57.7172	52.7528	54.436	61.5587	325.827	131.788
pos_6405	PIP(22:4(7Z,10Z,13Z,16Z)/PGJ2)	--	--	--	31.2405	14.8102	50.277	5.22378e-08	22.685	9.11112	576.776	169.354	614.219
pos_6400	Carteolol	Quinolines and derivatives	Hydroquinolines	--	400.647	343.168	340.991	507.127	478.275	489.592	145.201	267.04	138.692
pos_6395	Citronellyl beta-sophoroside	Prenol lipids	Terpene glycosides	--	5069.89	6485.09	1785.1	3603.15	935.143	1721.75	31.5685	5.22378e-08	17.3914
pos_637	L-Carnitine	Organonitrogen compounds	Quaternary ammonium salts	--	8117.35	7514.92	5908.02	7410.41	7588.3	8159.17	9742.06	13402.8	11488.2
pos_6369	Fumarycarnitine	Fatty Acyls	Fatty acid esters	C18218	29.6045	21.8304	437.567	377.747	447.087	464.579	301.16	534.886	258.349
pos_6368	4a-Hydroxytetrahydrobiopterin	Pteridines and derivatives	Pterins and derivatives	--	226.918	190.673	1877.87	1619.41	1767.05	1710.62	1049.96	2244.66	994.285
pos_6367	2,2,2-Trifluoro-N-(2-nitrophenyl)acetamide	Benzene and substituted derivatives	Nitrobenzenes	--	149.622	169.435	1070.4	968.854	1065.18	1101.83	847.33	1378.9	664.639
pos_6366	Sulfapyridine	Benzene and substituted derivatives	Benzenesulfonamides	C20509	616.395	663.716	3277.59	3467.59	3676.71	3552.8	2916.9	4073.53	2172.39
pos_6346	2'-Deamino-2'-hydroxyparomamine	--	--	C18005	367.726	895.78	12.2453	2471.49	1953.83	963.645	5.22378e-08	5.22378e-08	5.22378e-08
pos_6344	Kinetensin 4-7	Carboxylic acids and derivatives	Amino acids, peptides, and analogues	--	5.22378e-08	21.9247	4.8615	5.22378e-08	5.22378e-08	5.22378e-08	365.595	521.092	599.739
pos_6337	CDP-DG(i-19:0/PGE2)	--	--	--	40.4367	107.431	5.22378e-08	5.22378e-08	5.22378e-08	23.6174	455.035	383.357	370.417
pos_633	Betaine	Carboxylic acids and derivatives	Amino acids, peptides, and analogues	--	3157.61	3760.91	5383.76	9794.96	9929.84	10738.1	13591	16113.8	15357.1
pos_6328	Bis(glutathionyl)spermine disulfide	--	--	C01205	575.552	615.295	426.071	79.568	29.6305	19.6391	6300.75	7264.39	6605.12
pos_6321	Physagulin F	Steroids and steroid derivatives	Steroid lactones	--	35.7299	43.1651	16.239	5.22378e-08	5.22378e-08	8.72744	1046.77	1166.45	1072.46
pos_6315	CDP-DG(PGE1/a-17:0)	--	--	C01921	132.358	45.6494	19.033	5.22378e-08	5.22378e-08	5.22378e-08	4135.71	4182.37	3780.95
pos_6310	DG(2:0/20:4(5Z,7E,11Z,14Z)-OH(9)/0:0)	--	--	--	11158.7	18608.9	2308.27	4420.53	734.46	1552.77	433.502	167.001	583.048
pos_631	Ethylbenzene	Benzene and substituted derivatives	--	--	1981.01	1538.66	1216.28	1476.03	1424.57	1606.76	1966.47	2139.64	1691.36
pos_6308	Neomacrostemonoside D	Steroids and steroid derivatives	Steroidal glycosides	C05468	223.452	149.939	55.2858	5.22378e-08	5.22378e-08	5.22378e-08	9918.04	9459.15	9510.12
pos_6307	Capsianoside III	Prenol lipids	Terpene glycosides	--	121.84	176.028	101.999	9.82309	5.22378e-08	31.9454	2159.2	2041.42	2717.91
pos_63	Arctic acid	Bi- and oligothiophenes	--	--	32.3237	23.4921	5.22378e-08	132.809	154.355	221.537	5.22378e-08	5.22378e-08	5.22378e-08
pos_6291	Arg Glu Trp Lys	--	--	--	11161	16090.7	15670.8	74832	36713.1	53660.2	2052.78	704.534	851.316
pos_6290	(2S,3R,4R)-2-Amino-3,4-dihydroxy-2-(hydroxymethyl)-14-oxoicos-6-enoic acid	Fatty Acyls	Fatty acids and conjugates	--	435.945	2211.46	237.911	87.4616	108.559	75.1532	5.22378e-08	5.22378e-08	5.22378e-08
pos_6281	Pendetide	Carboxylic acids and derivatives	Amino acids, peptides, and analogues	--	1385.33	1745.41	1046.99	967.516	325.36	537.329	2055.33	1630.56	1584.07
pos_6274	PI(16:1(9Z)/PGF2alpha)	--	--	--	444.314	223.134	188.87	20.6015	5.22378e-08	38.4493	1292.44	1391.51	1391.87
pos_6270	Rifampin	Naphthofurans	--	--	1148.88	1058.41	824.148	114.623	173.855	115.742	85064.9	83769.4	94004.4
pos_6255	(4Z)-3-Hydroxytetradec-4-enedioylcarnitine	Fatty Acyls	Fatty acid esters	--	1215.71	2263.05	1594.04	7222.38	4888.73	7857.1	5.22378e-08	5.22378e-08	5.22378e-08
pos_6251	2-Methyl-3-phenyl-2-propenal	Cinnamaldehydes	--	--	201.548	314.186	50.0583	328.123	142.542	221.388	5.22378e-08	5.22378e-08	5.22378e-08
pos_6250	4-Methylbenzyl alcohol	Benzene and substituted derivatives	Benzyl alcohols	--	500.559	790.264	115.362	730.819	379.009	529.076	5.22378e-08	5.22378e-08	5.22378e-08
pos_6249	Mepartricin B	Organooxygen compounds	Carbohydrates and carbohydrate conjugates	--	88.1005	149.081	26.2468	7.72234	18.5205	5.22378e-08	4775.48	4244.75	4631.77
pos_6241	7-O-Succinyl macrolactin A	Macrolides and analogues	--	--	158.024	73.1504	29.0486	5.71953	10.3826	9.64652	6458.99	6549.68	7291.47
pos_6238	PIP(PGF1alpha/16:0)	--	--	--	134.701	123.646	29.947	5.22378e-08	5.22378e-08	5.22378e-08	645.311	773.672	823.716
pos_6229	Cyanidin 3-O-(6''-acetyl-arabinoside)	Flavonoids	Flavonoid glycosides	--	2501.81	3890.8	318.94	4430.98	1939.02	3290.65	5.22378e-08	5.22378e-08	5.22378e-08
pos_6228	4-Hydroxydecanoylcarnitine	Fatty Acyls	Fatty acid esters	--	246.971	529.603	0.124199	645.044	241.705	477.797	5.22378e-08	5.22378e-08	5.22378e-08
pos_6227	beta-D-3-Ribofuranosyluric acid	Imidazopyrimidines	Purines and purine derivatives	--	397.832	2042.69	1847.9	3722.44	2496.74	7127.13	5.22378e-08	5.22378e-08	5.22378e-08
pos_6225	4-(L-Alanin-3-yl)-2-hydroxy-cis,cis-muconate 6-semialdehyde	--	--	--	352.855	585.254	101.275	644.779	366.342	561.513	5.22378e-08	5.22378e-08	5.22378e-08
pos_6224	3-Dimethylallyl-4-hydroxybenzoate	Benzene and substituted derivatives	Benzoic acids and derivatives	--	6943.16	10312.5	2678.98	10945.4	6062.97	8398.23	384.949	476.412	683.411
pos_6223	3-Methyl-4-phenyl-3-buten-2-one	Benzene and substituted derivatives	--	--	2671.34	3995.44	963.397	4205.76	2243.98	3202.97	142.063	174.277	230.897
pos_6219	Phenylpropanoate	Phenylpropanoic acids	--	--	319.92	461.961	100.927	424.507	205.925	289.039	5.22378e-08	5.22378e-08	5.22378e-08
pos_6217	5-Ethyl-3-hydroxy-4-methyl-2(5H)-furanone	Dihydrofurans	Furanones	--	322.913	511.768	82.158	492.199	314.108	402.772	5.22378e-08	5.22378e-08	5.22378e-08
pos_6214	Notoginsenoside G	Benzene and substituted derivatives	Toluenes	--	253.665	295.524	137.323	10.4095	23.1765	5.22378e-08	1349.18	2365.16	2065.96
pos_6200	L-Pyroglutamyl-L-histidyl-3,3-dimethylprolinamide	Carboxylic acids and derivatives	Amino acids, peptides, and analogues	--	445.678	500.094	190.439	5.22378e-08	10.4296	41.4506	2126.65	2846.21	2929.45
pos_6181	Decarbamoylnovobiocin	--	--	--	9163.73	18126.7	16328.3	48048.4	19073	34284.7	7.60794	220.956	9.69886
pos_6180	Cysteineglutathione disulfide	Carboxylic acids and derivatives	Amino acids, peptides, and analogues	--	5.22378e-08	5.22378e-08	5.22378e-08	5.22378e-08	5.22378e-08	5.22378e-08	128.512	2176.58	16.393
pos_618	Cytidine 5'-{[hydroxy(2-hydroxyethyl)phosphonoyl]phosphate}	--	--	--	2.85851	2.93511	5.22378e-08	5.22378e-08	6.14413	5.22378e-08	5.22378e-08	12.3808	9.25298
pos_6175	Mefluidide	Benzene and substituted derivatives	Sulfanilides	--	502.632	1841.98	1976.53	6616.49	2455.54	4855.65	5.22378e-08	5.22378e-08	5.22378e-08
pos_6174	Narciclasine	Amaryllidaceae alkaloids	Phenanthridine- and phenanthridone-type amaryllidaceae alkaloids	--	79.8317	796.173	474.089	1427.43	530.432	1260.12	5.22378e-08	5.22378e-08	5.22378e-08
pos_616	Brevifolincarboxylic acid 9-sulfate	Isocoumarins and derivatives	--	--	5.22378e-08	0.734561	1.98603	5.22378e-08	1.64485	5.22378e-08	12.3468	35.109	20.7005
pos_6152	Doramectin	Macrolides and analogues	--	--	486.739	275.489	251.665	47.6951	5.22378e-08	56.411	19738.6	15143.4	18392.7
pos_6142	Zibotentan	Pyridines and derivatives	Phenylpyridines	--	5.22378e-08	0.190606	24.0674	7.47758	5.22378e-08	5.22378e-08	163.409	1702.48	65.7277
pos_6133	geldanamycin	Macrolactams	--	--	6445.67	13162.3	3108.32	16216.1	9637.79	16194	245.09	229.568	366.842
pos_6130	16b-Hydroxyestradiol	Steroids and steroid derivatives	Estrane steroids	--	2374.33	2845.02	112.666	110.7	5.22378e-08	5.22378e-08	5.22378e-08	5.22378e-08	5.22378e-08
pos_613	AMP	Purine nucleotides	Purine ribonucleotides	--	984.595	910.229	215.816	98.9335	13.7708	40.9497	112.129	207.331	196.428
pos_6123	PS(18:3(9Z,12Z,15Z)/PGF2alpha)	--	--	--	389.432	326.722	244.188	15.7054	127.828	23.7293	1897.93	1982.6	3724.56
pos_6111	Amaranthussaponin II	Prenol lipids	Terpene glycosides	--	910.744	952.219	521.502	1310.54	406.657	948.151	30960.6	36575.8	42163.5
pos_6103	Benzothiazole	Benzothiazoles	--	--	101.57	90.7614	335.479	524.923	593.49	524.736	18.0954	126.371	37.3265
pos_6093	Talinolol	Benzene and substituted derivatives	N-phenylureas	--	1722.69	2623.31	1867.17	5748.46	4065.43	6422.7	5.22378e-08	5.22378e-08	5.22378e-08
pos_6092	Thromboxane B3	Fatty Acyls	Eicosanoids	C16868	1230.54	1276.01	233.325	579.007	139.646	144.575	5.22378e-08	5.22378e-08	5.22378e-08
pos_6091	2-Octenoic acid	Fatty Acyls	Fatty acids and conjugates	--	10.1331	126.039	5.22378e-08	5.22378e-08	5.22378e-08	18.9655	5.22378e-08	12.154	27.1592
pos_6080	Petasitenine	Azaspirodecane derivatives	--	C11225	359.264	332.411	404.473	36.6083	52.0088	15.9595	663.621	727.537	643.845
pos_608	Glycerophosphocholine	Glycerophospholipids	Glycerophosphocholines	--	1179.69	642.768	1619.98	1279.52	1199.7	1738.08	6106.71	13830.1	8474.04
pos_6076	Allosamidin	Organooxygen compounds	Carbohydrates and carbohydrate conjugates	--	1415.34	3050.54	1348.8	3649.15	2895.72	3933.81	134.107	25.5753	434.03
pos_6074	Phenylalanylglycine	Carboxylic acids and derivatives	Amino acids, peptides, and analogues	--	5.87136	12.0422	5.22378e-08	5.22378e-08	5.22378e-08	5.22378e-08	333.001	242.481	296.973
pos_6068	1-(beta-Mercapto-beta,beta-cyclopentamethylenepropionic acid)-2-(O-ethyl-tyr)-4-val-arginine vasopressin	Carboxylic acids and derivatives	Amino acids, peptides, and analogues	C05371	7.99883	32.7063	5.22378e-08	5.22378e-08	5.22378e-08	5.22378e-08	152.798	284.559	121.493
pos_6064	CDP-DG(PGF1alpha/18:3(6Z,9Z,12Z))	--	--	--	196.244	146.898	186.975	5.17681	33.4186	37.8963	11518.7	1738.67	2380.42
pos_6060	CDP-DG(a-13:0/20:4(5Z,8Z,11Z,14Z)-OH(20))	--	--	--	326.51	134.916	152.494	5.22378e-08	37.8368	60.4334	1775.71	1534.92	1794.29
pos_605	TETRANITROMETHANE	Organonitrogen compounds	Ortho amides	--	591.893	586.04	642.284	901.261	908.724	1038.91	354.471	122.362	245.438
pos_6049	Fluprednisolone	Steroids and steroid derivatives	Hydroxysteroids	--	623.942	536.738	278.111	120.741	471.832	214.12	18489.3	16169.2	17780.6
pos_6041	Tri-gly-oxytocin	Carboxylic acids and derivatives	Amino acids, peptides, and analogues	--	457.018	1241.43	249.727	0.673274	28.7372	8.41425	19963.7	16477.3	16180.3
pos_6038	Cerotoyl-CoA	Fatty Acyls	Fatty acyl thioesters	--	457.075	375.626	222.956	48.182	97.4082	41.5724	165915	129172	136963
pos_6034	CDP-DG(6 keto-PGF1alpha/16:1(9Z))	--	--	--	376.894	207.161	229.946	16.8436	55.2124	29.8316	10990.9	9968.5	10839.3
pos_6030	Thymulin	Polypeptides	--	--	204.705	220.044	199.599	72.1535	5.22378e-08	9.64161	1289.71	608.499	919.995
pos_6024	P-Cttlvc-T	Carboxylic acids and derivatives	Amino acids, peptides, and analogues	C00477	65.0874	32.7809	5.22378e-08	5.22378e-08	5.22378e-08	5.22378e-08	350.133	574.042	435.596
pos_6019	1-Naphthol	Naphthalenes	Naphthols and derivatives	--	260.142	487.358	32.9493	452.123	185.642	249.79	5.22378e-08	5.22378e-08	5.22378e-08
pos_6018	17-Aminogeldanamycin	Macrolactams	--	--	137.876	75.9208	48.873	6.85379	16.4607	29.3198	4619.87	2770.09	2107.87
pos_6016	Mesifurane	Dihydrofurans	Furanones	--	285.241	535.556	63.6588	626.185	265.235	385.134	5.22378e-08	5.22378e-08	5.22378e-08
pos_6010	Verimol I	Phenol ethers	Anisoles	--	3169.39	5709.65	1234.86	6043.66	3066.7	3910.56	20.2059	28.6407	63.5887
pos_6009	2-Ethoxy-5-(1-propenyl)phenol	Phenol ethers	--	--	752.646	1401.05	277.05	1496.19	663.667	851.96	5.22378e-08	5.22378e-08	13.9705
pos_6005	CDP-DG(20:4(5Z,8Z,11Z,14Z)/LTE4)	--	--	--	122.646	81.4556	344.723	5.22378e-08	5.22378e-08	5.22378e-08	2578.59	1291.12	176.562
pos_6002	Indan-1-ol	Indanes	--	--	238.989	360.556	5.22378e-08	202.759	167.61	241.359	5.22378e-08	5.22378e-08	5.22378e-08
pos_6000	Celanide	Steroids and steroid derivatives	Steroid lactones	--	157.657	47.4433	75.5293	5.22378e-08	5.22378e-08	54.1929	352.96	946.562	870.384
pos_600	6-Deoxyfagomine	Piperidines	--	C16977	59536.7	74906.4	51193.7	56420.3	57274.8	70057.1	4548.34	4817.66	3866.63
pos_6	Acetyl phosphate	Organic phosphoric acids and derivatives	Phosphate esters	C08491	30.8728	2.69688	69.8381	40.9461	118.678	8.6706	67.0133	5.22378e-08	81.4946
pos_5984	CDP-DG(PGJ2/a-15:0)	--	--	--	162.775	49.4455	129.516	5.22378e-08	5.22378e-08	28.6144	1150.44	2128.22	1516.1
pos_5968	PL	Macrolides and analogues	--	--	174.859	133.59	64.0341	5.22378e-08	15.136	27.1268	7313.94	6217.81	6064.75
pos_5962	5-Amino-5-(4-hydroxybenzyl)-6-(D-ribitylimino)-5,6-dihydrouracil	--	--	--	631.767	983.667	509.896	1487.23	1314.24	1691.51	5.22378e-08	5.22378e-08	5.22378e-08
pos_5960	MG(0:0/22:5(4Z,7Z,10Z,13Z,16Z)/0:0)	Glycerolipids	Monoradylglycerols	--	196.193	0.0557206	2734.79	5.22378e-08	5.22378e-08	5.22378e-08	5.22378e-08	5.22378e-08	5.22378e-08
pos_5958	Deoxycholic acid	Steroids and steroid derivatives	Bile acids, alcohols and derivatives	--	1587.3	0.805255	2412.11	5.22378e-08	5.22378e-08	5.22378e-08	5.22378e-08	5.22378e-08	5.22378e-08
pos_5957	3,6-Dihydroxydecanoylcarnitine	Fatty Acyls	Fatty acid esters	--	859.672	979.19	307.142	390.84	14.668	54.8622	5.22378e-08	5.22378e-08	5.22378e-08
pos_5955	Taurine	Organic sulfonic acids and derivatives	Organosulfonic acids and derivatives	C02533	150.071	275.672	330.286	1007.52	810.521	1253.63	5.22378e-08	5.22378e-08	5.22378e-08
pos_5947	3-[(2R)-2-Hydroxy-3-methyl-3-[(phosphonooxy)methyl]butanamido]propanoylcarnitine	Fatty Acyls	Fatty acid esters	--	7286.59	12253.3	5582.39	16340.1	11332.3	17261.6	5.22378e-08	16.6618	5.22378e-08
pos_5945	Ubiquinone-1	Prenol lipids	Quinone and hydroquinone lipids	--	2165.33	2884.29	821.82	732.244	619.96	462.283	5.22378e-08	5.22378e-08	5.22378e-08
pos_5944	Nystatin	Organooxygen compounds	Carbohydrates and carbohydrate conjugates	--	267.653	210.887	68.1754	3.28302	5.22378e-08	5.22378e-08	3059.47	5562.98	7054.3
pos_5935	Gly His Arg Cys	--	--	--	1703.1	2378	1579.81	2680.05	2116.44	3084.42	5.81252	22.4531	3.62259
pos_5934	Benzyl N-[(2S)-2-[[(2S)-2-amino-4-methylpentanoyl]amino]-4-methylpentanoyl]-N-[(2S)-4-methyl-1-oxopentan-2-yl]carbamate	Carboxylic acids and derivatives	Amino acids, peptides, and analogues	--	1627.15	2072.28	1285.33	1593.96	732.034	769.821	5.22378e-08	5.22378e-08	5.22378e-08
pos_5933	Catharanthine	--	--	--	4916.29	5250.7	3028.03	4549.11	2350.03	2406.57	5.22378e-08	5.22378e-08	5.22378e-08
pos_5931	Exemestane	Steroids and steroid derivatives	Androstane steroids	--	627.485	548.82	152.271	266.293	16.9428	32.2001	5.22378e-08	5.22378e-08	5.22378e-08
pos_5927	CDP-DG(20:4(5Z,8Z,11Z,14Z)/22:5(4Z,7Z,10Z,13Z,16Z))	Glycerophospholipids	CDP-glycerols	--	79.3989	76.156	97.018	5.22378e-08	27.6705	7.40677	1093.73	3241.94	2411.12
pos_5906	(S)-Hemiketal	--	--	--	147.271	263.235	275.415	453.34	264.189	350.47	5.22378e-08	5.22378e-08	5.22378e-08
pos_5903	CDP-DG(22:6(4Z,7Z,10Z,13Z,16Z,19Z)/22:6(5Z,7Z,10Z,13Z,16Z,19Z)-OH(4))	--	--	--	124.976	83.2751	137.696	5.22378e-08	26.0448	5.22378e-08	1962.59	680.63	2135.22
pos_5896	[Bala8]-Neurokinin A(4-10)	Carboxylic acids and derivatives	Amino acids, peptides, and analogues	--	1352.73	1291.25	1185.06	125.283	184.05	174.897	35379.7	11567.2	39667.5
pos_5886	Myotoxin A	Prenol lipids	Sesquiterpenoids	--	71.5818	40.0316	30.6283	5.22378e-08	41.4555	18.7918	1362.68	21.9854	5.22378e-08
pos_5859	CDP-DG(i-22:0/PGE2)	--	--	--	1879.33	341.295	1713.22	5.22378e-08	65.3926	33.9571	851.767	679.199	465.334
pos_5844	2-Methoxyestrone 3-glucuronide	Steroids and steroid derivatives	Steroidal glycosides	C16562	19.9297	13.246	16.8768	3.21115	31.0639	5.22378e-08	66.2951	15.0812	766.697
pos_5823	Guanidine, (6-aminohexyl)-	Organonitrogen compounds	Guanidines	--	459.667	4.82356	2070.19	0.332539	5.22378e-08	5.22378e-08	5.22378e-08	5.22378e-08	5.22378e-08
pos_5822	2-Arachidonoylglycerol	Endocannabinoids	--	--	3125.87	156.216	2785.09	61.1015	5.22378e-08	5.22378e-08	5.22378e-08	5.22378e-08	5.22378e-08
pos_5821	28-Glucosyloleanolic acid 3-[rhamnosyl-(1->2)-galactosyl-(1->3)-glucuronide]	Prenol lipids	Terpene glycosides	--	60.7529	49.7867	53.4147	5.22378e-08	5.22378e-08	5.22378e-08	504.039	646.161	965.473
pos_5815	Furaptra	Carboxylic acids and derivatives	Tetracarboxylic acids and derivatives	C15988	5.22378e-08	5.22378e-08	5.22378e-08	147.325	5.22378e-08	5.22378e-08	326.845	2822.97	382.968
pos_5800	(2S,3R)-2-Acetamido-3-hydroxy-4-methylpentanoate	Peptidomimetics	Depsipeptides	--	850.787	608.093	669.229	7.01142	73.1608	116.166	17106.8	9085.9	8161.28
pos_578	UDP-6-sulfoquinovose	--	--	--	5.22378e-08	5.22378e-08	5.22378e-08	5.22378e-08	5.22378e-08	5.22378e-08	5.22378e-08	4.31343	5.22378e-08
pos_5778	Cytidine, 2'-deoxy-2',2'-difluoro-N-(1-oxo-2-propylpentyl)-	Diazines	Pyrimidines and pyrimidine derivatives	C00059	304.24	236.734	367.267	35.5024	28.5401	54.6138	391.986	1256.3	1165.31
pos_5774	(2S,3S,4R,5R)-5-(6-Aminopurin-9-yl)-N-cyclopropyl-3,4-dihydroxyoxolane-2-carboxamide	Purine nucleosides	--	--	225.897	383.443	46.7119	326.984	344.718	208.461	132.48	8.16514	201.837
pos_5759	(+)-Marmasmic acid	--	--	--	282.933	461.931	32.1555	277.527	251.755	121.097	79.16	5.22378e-08	93.5966
pos_5757	Ampeloside Bf1	Steroids and steroid derivatives	Steroidal glycosides	--	84.7758	5.22378e-08	61.6283	17.4009	52.8295	52.91	1860.55	575.296	657.479
pos_5752	Cyclo(Arg-Gly-Asp-D-Phe-Val)	Carboxylic acids and derivatives	Amino acids, peptides, and analogues	--	4203.39	6275.2	5830.34	24086	8859.33	14960.4	3205.87	1015.58	1525.43
pos_5750	7,8-Dihydrovomifoliol 9-[apiosyl-(1->6)-glucoside]	Fatty Acyls	Fatty acyl glycosides	--	2540.66	6085.99	4378.16	6137.21	3127.01	4333.11	849.146	1156.97	975.128
pos_5749	Palustrine	Macrolactams	--	C15761	1455.19	26.813	1389.36	17.4465	5.22378e-08	5.22378e-08	5.22378e-08	5.22378e-08	5.22378e-08
pos_5748	L-Monomenthyl glutarate	Prenol lipids	Monoterpenoids	--	3445.6	2813.43	224.951	1120.78	1567.84	1647.37	28.9636	17.2223	56.3531
pos_5747	1-Heneicosanoyl-glycero-3-phosphoserine	Glycerophospholipids	Glycerophosphoserines	--	1687.38	1673.13	2177.54	5.22378e-08	5.22378e-08	64.5157	23.6022	104.479	59.9398
pos_5745	CDP-DG(PGF1alpha/20:2(11Z,14Z))	--	--	--	80.8977	14.3748	164.356	37.6233	45.0899	5.22378e-08	1275.96	649.621	743.57
pos_5740	PS(18:4(6Z,9Z,12Z,15Z)/20:5(5Z,8Z,11Z,14Z,16E)-OH(18R))	--	--	--	529.906	386.475	489.271	40.5741	68.0308	132.784	2691.06	4712.52	6073.8
pos_5734	CDP-DG(PGF1alpha/a-21:0)	--	--	--	62.319	1.56531	43.768	16.0852	5.22378e-08	74.0275	2884.56	2747.25	3130.42
pos_5720	CDP-DG(a-25:0/20:4(5Z,8Z,11Z,13E)+=O(15))	--	--	--	83.7858	41.4102	247.496	5.22378e-08	33.9441	5.22378e-08	1755.71	3350.29	3088.69
pos_5701	(3b,6a,12b,17a,20S)-Dammar-24-ene-3,6,12,17,20-pentol 20-[glucosyl-(1->2)-[rhamnosyl-(1->6)]-glucoside] 6-xyloside	Prenol lipids	Triterpenoids	C08180	99.0635	124.619	108.093	9.70826	5.22378e-08	5.22378e-08	1933.12	4022.41	4595.17
pos_5672	Substance P (6-11), arg(6)-trp(7,9)-Me-phe(8)-	Carboxylic acids and derivatives	Amino acids, peptides, and analogues	--	274.449	257.569	158.283	8.15909	60.2697	167.134	3609.78	3927.54	2317.31
pos_5666	Dulcoside A	Prenol lipids	Terpene glycosides	--	510.813	309.713	749.463	57.4018	52.1143	245.527	1251.9	2376	2875.62
pos_5664	5,8,12-Trihydroxy-9-octadecenoic acid	Fatty Acyls	Fatty acids and conjugates	--	250.028	858.472	277.813	1214.05	2486.34	4529.19	5.22378e-08	5.22378e-08	5.22378e-08
pos_5663	Avenalumic acid	Benzene and substituted derivatives	Styrenes	--	111.21	428.443	5.22378e-08	549.945	588.341	1113.14	5.22378e-08	5.22378e-08	5.22378e-08
pos_5662	N-Acetyl-L-glutamate	Carboxylic acids and derivatives	Amino acids, peptides, and analogues	--	336.712	205.751	137.426	183.305	62.6616	105.953	5.22378e-08	73.4687	24.6182
pos_5658	Congmunoside XIV	Prenol lipids	Terpene glycosides	--	173.445	62.7336	267.962	16.2251	5.22378e-08	5.22378e-08	8346.58	6912.35	6302.3
pos_5652	CDP-DG(PGF1alpha/16:0)	--	--	--	3244.07	1062.23	1271.36	5.22378e-08	447.432	978.262	23901.1	16899.7	50712
pos_5646	Indole-3-ethanol	Indoles and derivatives	Indoles	--	416.36	261.309	319.232	144.929	5.22378e-08	63.7063	5.22378e-08	5.22378e-08	5.22378e-08
pos_5625	10-Hydroxy-8-nor-2-fenchanone glucoside	Prenol lipids	Terpene glycosides	--	814	1407.14	104.03	1642.39	2060.81	1089.2	118.41	5.22378e-08	297.292
pos_5610	PIP(22:5(4Z,7Z,10Z,13Z,16Z)/5-iso PGF2VI)	--	--	--	585.074	439.769	442.96	24.0424	152.333	100.506	62839.1	15073.1	43774.5
pos_5590	Soyasaponin A2	Prenol lipids	Terpene glycosides	--	347.456	204.099	275.281	5.22378e-08	29.5127	130.379	4330.76	5414.42	4818.48
pos_5587	PIP(PGD1/18:0)	--	--	--	266.505	63.4206	157.527	5.22378e-08	25.8492	55.5114	1604.08	1331.64	1416.43
pos_5586	2-Amino-N-[1-[[2-[[1-(2-hydroxyethylamino)-1-oxo-3-phenylpropan-2-yl]-methylamino]-2-oxoethyl]amino]-1-oxopropan-2-yl]-3-(4-hydroxyphenyl)propanamide	Carboxylic acids and derivatives	Amino acids, peptides, and analogues	--	154.343	53.1217	73.9734	14.2918	52.8948	54.9244	1093.74	988.19	728.603
pos_5581	Vinfosiltine	Vinca alkaloids	--	C12000	378.79	237.981	275.186	8.2932	5.22378e-08	95.2523	5149.3	4438.69	4766.21
pos_5548	PIP(PGF2alpha/20:1(11Z))	--	--	C10003	998.736	503.729	666.335	110.21	139.972	296.391	5222.4	8449.46	5077.81
pos_5546	Lanatoside	Steroids and steroid derivatives	Steroid lactones	--	1761.88	891.356	1301.74	108.313	265.013	245.786	22104.2	22855.3	23290.6
pos_5533	Neurotensin (1-8)	Carboxylic acids and derivatives	Amino acids, peptides, and analogues	--	916.677	734.726	617.498	29.8857	310.212	235.801	5595.77	10927.7	12310.3
pos_5525	(±)-Octanoylcarnitine	--	--	C14829	3798.4	2654.09	666.478	2166.78	2158.76	2926.52	5.22378e-08	5.22378e-08	5.22378e-08
pos_5523	Ceanothine E	Carboxylic acids and derivatives	Amino acids, peptides, and analogues	--	93.457	117.943	58.1523	5.22378e-08	14.3322	5.22378e-08	2334.39	1691.83	3531.73
pos_5511	(4-{2-[(1R,16Z,24Z,29Z)-1,18-dihydroxy-19,31-dimethoxy-15,17,21,23,30,36-hexamethyl-2,3,10,14,20-pentaoxo-11,27,37-trioxa-4-azatetracyclo[31.3.1.0⁴,⁹.0²⁶,²⁸]heptatriaconta-16,24,29-trien-12-yl]propyl}-2-methoxycyclohexyl)oxidanesulfonic acid	Macrolide lactams	--	--	489.373	537.381	620.255	59.2347	430.355	151.979	6978.17	3847.37	4747.36
pos_5501	(4E)-3-Hydroxyhex-4-enoylcarnitine	Fatty Acyls	Fatty acid esters	--	1753.22	2543.03	42.7899	223.955	5.22378e-08	5.22378e-08	5.22378e-08	5.22378e-08	5.22378e-08
pos_5499	4-hydroxy Nonenal Alkyne	--	--	--	12.4717	4.37639	5.22378e-08	87.299	11.5933	52.4189	5.22378e-08	54.1023	5.22378e-08
pos_5497	CDP-DG(a-15:0/TXB2)	--	--	C04742	555.645	175.865	278.414	5.22378e-08	63.2034	115.694	3586.95	3648.4	3636.24
pos_548	Triethanolamine	Organonitrogen compounds	Amines	--	972.559	84.1073	129.109	5.22378e-08	5.22378e-08	5.22378e-08	73.0627	50.2562	5.22378e-08
pos_5472	Vasopressin	Carboxylic acids and derivatives	Amino acids, peptides, and analogues	--	499.694	201.847	502.833	24.1393	124.672	191.501	4108.23	3145.04	2710.99
pos_5463	Honyucitrin	Flavonoids	Flavones	--	2274.62	1908.52	2324.35	285.004	769.416	596.314	195677	139196	141734
pos_5458	Cabazitaxel	Benzazepines	--	--	282.979	268.545	276.006	30.2612	21.8803	103.468	794.015	591.185	560.117
pos_5450	Goshonoside F5	Prenol lipids	Terpene glycosides	--	1032.39	1291.15	1106.47	202.28	130.422	322.959	10351.1	7012.95	7341.12
pos_5447	Glucosaminylmuramyl-2-alanine-D-isoglutamine	Carboxylic acids and derivatives	Amino acids, peptides, and analogues	--	882.452	1494.22	887.841	853.499	378.463	310.809	2788.26	2885.76	2513.38
pos_5443	3''-Oxogentamicin A2	--	--	C02774	313.547	1278.43	1087.76	1867.68	681.264	1192.37	5.22378e-08	5.22378e-08	5.22378e-08
pos_5442	Epijasminoside A	Organooxygen compounds	Carbohydrates and carbohydrate conjugates	--	2046.54	2781.01	763.555	1675.79	886.953	1267.06	908.037	751.807	669.483
pos_5441	2-Amino-3-methyl-1-pyrrolidin-1-YL-butan-1-one	Carboxylic acids and derivatives	Amino acids, peptides, and analogues	--	490.568	403.87	696.574	985.573	923.604	1004.83	42.0959	392.389	30.5086
pos_5435	Jujuboside A1	Prenol lipids	Triterpenoids	C20529	127.838	39.7297	54.338	5.22378e-08	5.22378e-08	48.0126	360.851	877.933	124.956
pos_5425	Chinenoside IV	Isoquinolines and derivatives	Benzylisoquinolines	--	280.678	81.1572	321.62	22.6233	16.1349	35.0062	2781.23	2719.61	2394.54
pos_5420	Tyr-pro-phe-pro-gly-pro-ile	Carboxylic acids and derivatives	Amino acids, peptides, and analogues	--	3161.64	2795.42	5444.61	2672.9	2090.79	2773.73	5.22378e-08	203.081	128.362
pos_5407	Neuromedin C 1-8	Carboxylic acids and derivatives	Amino acids, peptides, and analogues	--	641.701	614.111	855.296	101.282	159.084	257.31	4514.88	2709.14	2487.73
pos_540	2-(4'-methylthio)butylmalate	Hydroxy acids and derivatives	Medium-chain hydroxy acids and derivatives	--	5.22378e-08	399.739	5.22378e-08	5.22378e-08	5.22378e-08	5.22378e-08	5.22378e-08	5.22378e-08	5.22378e-08
pos_5399	D-Name	Carboxylic acids and derivatives	Amino acids, peptides, and analogues	--	116.97	279.59	493.844	245.75	264.577	255.712	14.7627	5.22378e-08	5.22378e-08
pos_5398	Partricin	Organooxygen compounds	Carbohydrates and carbohydrate conjugates	--	14.5633	8.35676	5.22378e-08	5.22378e-08	5.22378e-08	5.22378e-08	32.4647	94.3389	46.0988
pos_5376	CDP-DG(a-17:0/22:6(5Z,8E,10Z,13Z,15E,19Z)-2OH(7S, 17S))	--	--	--	263.187	144.765	267.71	62.4587	43.6099	74.9322	4375.11	1553.1	2230.03
pos_537	PURPURIN	Anthracenes	Anthraquinones	--	149.849	60.9883	152.213	197.718	308.639	278.888	703.332	766.679	800.527
pos_5363	2-(3-Carboxy-3-(methylammonio)propyl)-L-histidine	Carboxylic acids and derivatives	Amino acids, peptides, and analogues	C14748	1389.1	1788.44	74.4907	336.513	5.22378e-08	5.22378e-08	5.22378e-08	5.22378e-08	5.22378e-08
pos_536	3-Hydroxy-4-aminopyridine sulfate	Organic sulfuric acids and derivatives	Arylsulfates	--	321.224	170.509	183.223	197.768	227.371	190.327	848.223	1039.38	1227.37
pos_5355	Prolyl-histidyl-prolyl-phenylalanyl-histidyl-statine-isoleucyl-phenylalaninamide	Carboxylic acids and derivatives	Amino acids, peptides, and analogues	C11998	63.4839	29.3939	28.7971	6.35689	19.7466	61.3955	209.48	319.001	240.139
pos_5310	Physapubenolide	Steroids and steroid derivatives	Steroid lactones	C19902	155.415	84.1021	334.008	53.5823	10.7184	174.75	1570.99	1586.43	1625.28
pos_5309	PIP(PGF2alpha/16:0)	--	--	--	1454.63	1488.48	1270.83	2863.9	1919.39	2965.53	696.203	88.3929	272.138
pos_5306	CDP-DG(16:1(9Z)/18:3(10,12,15)-OH(9))	--	--	C17704	693.735	541.7	1212.49	188.801	326.122	297.868	1617.95	2262.42	2464.62
pos_5294	(Deamino-Pen1,Tyr(Me)2,Arg8)-Vasopressin	Prenol lipids	Triterpenoids	C11999	301.872	188.386	242.775	7.42172	51.1679	16.204	8273.25	5688.28	5259.61
pos_5293	Hypertrehalosemic neuropeptide	Polypeptides	--	C17587	210.11	115.747	173.029	24.5356	128.715	161.594	1222.8	604.254	433.866
pos_5276	OA-6129 E	--	--	--	16446.7	23224	17545.6	99856	48061.6	72350.9	478.244	345.162	356.422
pos_5260	PIP(PGF1alpha/18:3(6Z,9Z,12Z))	--	--	--	1099.88	782.649	932.304	199.794	195.991	382.402	4329.57	14554.8	11122.4
pos_526	Choline	Organonitrogen compounds	Quaternary ammonium salts	--	931.836	1025.53	1202.93	2137.24	2708.08	2413.27	3209.84	3876.61	3360.86
pos_5251	Aminodeoxykanamycin	Organooxygen compounds	Carbohydrates and carbohydrate conjugates	C20564	2766.27	4747.66	2067.58	6750.49	6089.45	8299.89	5.22378e-08	14.9943	28.4155
pos_5234	1alpha,3beta,22R-Trihydroxyergosta-5,24E-dien-26-oic acid 3-O-b-D-glucoside 26-O-[b-D-glucosyl-(1->2)-b-D-glucosyl] ester	Steroids and steroid derivatives	Steroidal glycosides	--	368.133	349.095	306.442	87.8113	163.715	252.97	74.6278	2860.32	2558.89
pos_5228	Licoricesaponin G2	Prenol lipids	Terpene glycosides	--	3152.12	2982.85	3398.68	727.25	1099.44	1206.46	289322	65023.7	176489
pos_5221	(S)-10,16-Dihydroxyhexadecanoic acid	Fatty Acyls	Fatty acids and conjugates	--	3532.73	4246.84	4834.04	10468	10397	10161.6	4882.36	8849.37	6860.62
pos_5218	3b-Pregnadienolone 3-[rhamnosyl-(1->4)-rhamnosyl-(1->4)-rhamnosyl-(1->4)-glucoside]	Furanoid lignans	--	--	799.398	668.1	1377.41	49.3568	306.884	264.463	879.911	4539.97	4039.63
pos_5207	Deltorphin II	Carboxylic acids and derivatives	Amino acids, peptides, and analogues	--	873.333	975.045	1212.12	81.1468	196.531	236.611	2313.76	1469.27	3155.53
pos_5204	MG(0:0/20:3(5Z,8Z,11Z)/0:0)	Endocannabinoids	--	--	1614.78	5.22378e-08	292.23	5.22378e-08	5.22378e-08	5.22378e-08	5.22378e-08	5.22378e-08	5.22378e-08
pos_5202	PIP(22:3(10Z,13Z,16Z)/PGF2alpha)	--	--	--	236.378	119.54	189.462	5.22378e-08	70.6703	14.0413	4073.76	2679.06	2620.76
pos_5192	(3x,5x,10x)-9,10-Didehydroisohumbertiol O-[rhamnosyl-(1->4)-rhamnosyl-(1->2)-[rhamnosyl-(1->6)]-glucoside]	Organooxygen compounds	Carbohydrates and carbohydrate conjugates	--	9030.65	8165.82	14378.3	1676.46	2718.85	2356.56	2011.71	6469.26	3957.2
pos_5164	17-AAG	Macrolactams	--	C06428	6.97024	5.22378e-08	16.3144	8.55286	0.732233	5.22378e-08	39.3995	41.7303	86.9584
pos_5152	microcystin RR	Peptidomimetics	Hybrid peptides	--	503.643	293.828	961.086	63.5603	125.904	90.3109	1490.27	1074.86	1812.53
pos_5151	Saponin A	Prenol lipids	Terpene glycosides	--	425.603	308.246	487.577	5.22378e-08	89.668	212.758	149.201	2011.96	1887.76
pos_5142	3,4-Dihydroxy-2-methoxy-4-methyl-3-[2-methyl-3-(3-methyl-but-2-enyl)-oxiranyl]-cyclohexanone	Organooxygen compounds	Alcohols and polyols	--	279.533	114.889	5.22378e-08	5.22378e-08	5.22378e-08	5.22378e-08	5.22378e-08	5.22378e-08	5.22378e-08
pos_5138	Nystatin A3	Organooxygen compounds	Carbohydrates and carbohydrate conjugates	--	496.946	381.16	584.405	70.1559	378.5	450.019	682.517	1552.37	1515.2
pos_5120	6-Angeloylfuranofukinol	Prenol lipids	Sesquiterpenoids	--	11814.5	14243.2	3459.01	4198.45	1253.9	1330.03	5.22378e-08	5.22378e-08	5.22378e-08
pos_5119	Longistylin C	Stilbenes	--	--	535.424	570.846	21.1942	24.2058	5.22378e-08	5.22378e-08	72.3109	53.6147	144.493
pos_5117	CDP-DG(PGD2/22:3(10Z,13Z,16Z))	--	--	--	1990.63	963.918	3438.69	284.387	1136.24	1053.13	1803.54	2228.52	1063.63
pos_5116	Arginine vasopressin, (beta-mercapto)beta,beta-cyclopentamethylenepropionic acid(1)-	Carboxylic acids and derivatives	Amino acids, peptides, and analogues	--	153.897	161.468	292.404	6.65198	25.8766	99.4556	6120.68	4712.67	3917.29
pos_5098	Mocimycin	Organooxygen compounds	Carbohydrates and carbohydrate conjugates	--	5890.39	6356.53	9450.11	1110.4	3142.5	3393.11	34654.6	14921.3	15098.1
pos_5094	Dalfopristin	Macrolide lactams	--	--	5757.72	6041.63	9556.32	1439.06	3321.92	3871.67	12928.6	9690.92	9273.93
pos_5089	virginiamycin m1	Macrolide lactams	--	--	7779.19	9493.16	9169.3	64212.7	39522.7	62444.9	119.013	48.6744	89.6464
pos_5060	selamectin	Macrolides and analogues	Milbemycins	C14833	1135.93	1252.76	1985.19	237.406	651.604	754.012	2385.33	1996.02	2280.82
pos_5055	Canarigenin 3-[glucosyl-(1->4)-6-deoxy-alloside]	Steroids and steroid derivatives	Steroidal glycosides	C02513	2437.48	2446.26	3431.2	470.8	965.608	1234.51	6236.58	4715.49	5447.68
pos_5048	2-Hydroxylauroylcarnitine	Fatty Acyls	Fatty acid esters	--	106.086	50.8214	182.81	250.024	267.302	232.279	5.22378e-08	126.501	29.5288
pos_5043	54-Deoxy-50-hydroxyciguatoxin	Prenol lipids	Triterpenoids	--	314.076	156.718	221.212	5.22378e-08	29.4137	33.0781	3477.37	3728.98	3475.92
pos_5042	CDP-DG(i-20:0/PGF2alpha)	--	--	C16862	125.086	127.37	223.433	7.35526	28.4247	32.7524	1033.78	1169.86	648.123
pos_5025	3-Hydroxy-5,9,17-trioxo-4,5:9,10-disecoandrosta-1(10),2-dien-4-oate	--	--	--	833.873	805.827	1201.12	249.643	282.354	454.219	1968.38	2171.43	1780.84
pos_5018	Bradykinin hydroxyproline	Carboxylic acids and derivatives	Amino acids, peptides, and analogues	--	509.69	431.592	529.438	5.22378e-08	184.387	71.6465	3578.18	6282.36	5505.31
pos_5016	CDP-DG(PGF1alpha/a-13:0)	--	--	--	63.9161	13.0613	144.311	5.22378e-08	28.1145	23.657	352.841	527.309	274.762
pos_5003	3-Hydroxy-beta-ionol 3-[glucosyl-(1->6)-glucoside]	Prenol lipids	Terpene glycosides	--	1230.29	1212.25	965.018	5.22378e-08	292.268	170.481	1840.64	2169.14	1633.52
pos_4984	Lersivirine	Organooxygen compounds	Ethers	--	1643.46	1249.12	2210.83	894.192	1364.23	1990.11	91.0532	91.4033	21.2552
pos_4982	Val Tyr Glu Arg	--	--	--	14063.9	19204.3	11884.2	18222.5	5858.91	9862.51	293.209	766.744	516.265
pos_4979	5-Ribosylparomamine	--	--	--	1056.38	2065.73	2155.91	1897.8	962.7	1511.75	5.22378e-08	20.8361	5.22378e-08
pos_4978	N-Methyl-2-[[3-[2-(2-pyridinyl)ethenyl]-1H-indazol-6-yl]thio]benzamide	Thioethers	Aryl thioethers	--	1232.45	4339.21	4152.29	6090.3	2530.64	3897.98	5.22378e-08	5.22378e-08	5.22378e-08
pos_4975	xi-5-Hydroxydodecanoic acid	Fatty Acyls	Fatty acids and conjugates	--	693.803	607.413	473.276	149.562	33.695	51.4377	97.0751	67.2824	5.22378e-08
pos_4974	Calendasaponin C	Prenol lipids	Terpene glycosides	--	52.4318	101.484	210.257	8.8872	5.22378e-08	5.22378e-08	324.047	313.194	95.1089
pos_4972	CDP-DG(20:5(6E,8Z,11Z,14Z,17Z)-OH(5)/a-25:0)	--	--	C16509	3739.22	1667.59	6114.18	56.422	1375.38	1436	15623.3	33987.4	46800.6
pos_4971	Streptomycin	Benzene and substituted derivatives	Diphenylacetonitriles	--	742.551	400.01	1157.87	82.7229	169.593	236.575	5.22378e-08	5.22378e-08	5.22378e-08
pos_4970	Kudzusaponin SA3	Prenol lipids	Terpene glycosides	--	186.888	182.967	151.98	12.2158	21.9747	79.9953	1046.47	861.391	564.464
pos_4961	Talinumoside I	Prenol lipids	Terpene glycosides	--	2069.3	1585.48	2680.02	385.029	1140.09	1175.47	77020.1	51950	59663.3
pos_4955	Citreoviridin C	Pyrans	Pyranones and derivatives	--	785.005	764.051	1232.63	54.5093	341.906	301.371	23904.9	16813.3	21179.9
pos_4944	Ethyl 3-hydroxydodecanoate	Fatty Acyls	Fatty alcohols	--	15152.5	16677.1	20624.7	37641.2	39083.9	37181.3	20704.8	31112.1	27687.5
pos_4941	Canescein	Isobenzofurans	--	--	824.012	600.677	1845.79	5.22378e-08	283.607	77.6814	69.2642	126.573	5.78546
pos_4939	Mithramycin DK	--	--	--	288.892	171.611	242.705	48.2107	61.6893	78.5156	2139.91	1324.52	1627.19
pos_4938	Aeruginopeptin 917S-A	--	--	--	346.53	299.731	360.19	8.84043	91.1414	27.4201	2584.28	1165.54	1435.98
pos_4923	6-Dehydrotestosterone glucuronide	Diazines	Pyrimidines and pyrimidine derivatives	--	1195.82	1696.1	1090.69	2556.96	2675.01	3566.05	5.22378e-08	47.8112	5.22378e-08
pos_4922	BENSULFURON-METHYL	Benzene and substituted derivatives	Benzoic acids and derivatives	--	5.22378e-08	0.8458	917.361	243.573	73.2706	165.119	1893.11	4587.81	3366.89
pos_4920	(9S,10E,12Z)-9-hydroperoxy-10,12-octadecadienoate	Fatty Acyls	Lineolic acids and derivatives	C11993	3987.69	5.22378e-08	1330.87	5.22378e-08	5.22378e-08	5.22378e-08	5.22378e-08	5.22378e-08	5.22378e-08
pos_4915	CDP-DG(a-17:0/22:6(5Z,7Z,10Z,13Z,16Z,19Z)-OH(4))	--	--	C06182	569.857	531.25	1005.68	36.8004	261.912	385.547	591.279	1664.61	1289.03
pos_4913	(1R,4R,4'R,5S,5'S,6R,6'S,7R,9R,11R,12R,13S,14S)-12-[(3R,4S,6R)-4-(Dimethylamino)-3-hydroxy-6-methyloxan-2-yl]oxy-4-ethyl-5,5',6,11-tetrahydroxy-4'-methoxy-4',5,6',7,9,11,13-heptamethylspiro[3,15,17-trioxabicyclo[12.4.0]octadecane-16,2'-oxane]-2,8-dione	Organooxygen compounds	Carbohydrates and carbohydrate conjugates	--	1449.4	1366.45	2489.07	297.354	819.282	923.514	572.731	3481.27	1619.16
pos_4910	Avenacoside B	Steroids and steroid derivatives	Steroidal glycosides	--	247.483	57.1932	107.604	5.22378e-08	75.1504	70.4408	1445.17	533.225	1273.79
pos_4899	Cinnamyl alcohol	Cinnamyl alcohols	--	--	244.405	593.44	31.9892	324.911	24.3955	17.4764	5.22378e-08	5.22378e-08	5.22378e-08
pos_488	Isobutylidene	Organic carbonic acids and derivatives	Ureas	C12001	403.619	70.3524	93.5836	72.4072	32.8276	5.22378e-08	38.4629	246.486	108.674
pos_4876	Zearalanone	Macrolides and analogues	Zearalenones	--	1870.9	2082.76	5247.05	3906.05	5202.64	8417.67	58.793	127.412	78.3125
pos_4871	2-Phenylbutyrolactone	--	--	--	469.926	1060.11	40.1281	430.921	57.0791	5.22378e-08	5.22378e-08	5.22378e-08	5.22378e-08
pos_487	V-PYRRO/NO	Pyrrolidines	--	--	27751.5	9681.86	16237.4	14179.7	14079.2	14165	10305.1	19897.7	13756.8
pos_4857	Schidigerasaponin C1	Steroids and steroid derivatives	Steroidal glycosides	C11134	1193.35	878.586	1493.87	153.699	291.614	375.705	18134.8	17281.5	17455.6
pos_485	D-Proline	Carboxylic acids and derivatives	Amino acids, peptides, and analogues	--	712.674	295.394	237.022	297.972	160.121	215.943	154.825	423.752	305.072
pos_4838	(4Z,7Z,10Z,13Z,16Z,19Z)-Docosahexaenoic acid	Fatty Acyls	Fatty acids and conjugates	--	1641.12	5.22378e-08	1837.36	5.22378e-08	5.22378e-08	5.22378e-08	5.22378e-08	5.22378e-08	5.22378e-08
pos_4833	CDP-DG(18:0/22:6(4Z,7Z,10Z,13Z,16Z,19Z))	Glycerophospholipids	CDP-glycerols	--	1963.9	1106.17	2994.45	62.3066	346.244	515.215	12095.4	4464.52	6424.62
pos_4816	beta-D-Glucopyranosyl-11-hydroxyjasmonic acid	Fatty Acyls	Fatty acyl glycosides	--	3094.47	3562.56	4917.79	1303.1	1961.55	2372.73	4987.55	5506.66	5329.97
pos_4800	Selanc	Carboxylic acids and derivatives	Amino acids, peptides, and analogues	--	6823.43	8829.59	7568.41	1514.08	2296.48	2190.05	17.1856	228.982	422.458
pos_4772	CDP-DG(16:0/20:5(5Z,8Z,11Z,14Z,16E)-OH(18R))	--	--	--	1990.49	1574.3	3185.58	152.103	577.411	572.514	10051.5	9084.31	14569.1
pos_4763	CDP-DG(20:2(11Z,14Z)/18:1(12Z)-2OH(9,10))	--	--	C20699	1140.23	804.099	1061.84	95.5651	347.938	222.781	6025.33	3808.93	3875.03
pos_4734	ROSAMICIN	Organooxygen compounds	Carbohydrates and carbohydrate conjugates	--	1198.17	1432.73	1762.05	453.155	525.962	548.221	357.682	2195.43	2639.63
pos_4732	Glu Arg Asp Ala	--	--	C12307	2502.85	4880.8	2549.33	11319	8793.47	14821.2	5.22378e-08	5.22378e-08	5.22378e-08
pos_4724	Blasticidin S	Carboxylic acids and derivatives	Amino acids, peptides, and analogues	--	889.778	947.804	1350	366.938	607.098	701.951	7536.69	3601	3910.1
pos_4722	Epinorlycoramine	--	--	--	652.734	953.365	148.862	271.775	84.0322	26.2922	5.22378e-08	5.22378e-08	5.22378e-08
pos_4711	Macaridine	Pyridines and derivatives	Hydropyridines	--	818.014	683.417	717.775	4470.68	2552.71	2633.01	87.6985	294.563	192.134
pos_4710	22R-Acetoxy-1alpha,3beta-dihydroxyergosta-5,24E-dien-26-oic acid 3-O-b-D-glucoside 26-O-[b-D-glucosyl-(1->4)-b-D-glucosyl-(1->2)-6-acetyl-b-D-glucosyl] ester	Steroids and steroid derivatives	Steroidal glycosides	--	2376.66	1503.89	3147.65	5.22378e-08	432.232	838.889	153.331	367.794	189.863
pos_4693	trans-3-Hydroxy-L-proline	Carboxylic acids and derivatives	Amino acids, peptides, and analogues	--	68.0013	26.8168	89.9131	139.32	92.2027	83.9473	21.2294	219.729	123.563
pos_4673	16-Hydroxypalmitate	Fatty Acyls	Fatty acids and conjugates	--	112.108	1023.84	1019.57	379.65	292.353	5.22378e-08	5.22378e-08	5.22378e-08	5.22378e-08
pos_4672	3-Methyl-2-oxindole	Indoles and derivatives	Indolines	--	259.482	192.927	226.886	5.22378e-08	5.22378e-08	5.22378e-08	5.22378e-08	5.22378e-08	5.22378e-08
pos_4663	Vignatic acid A	Carboxylic acids and derivatives	Amino acids, peptides, and analogues	--	787.672	465.356	1317.43	108.628	187.709	440.545	203.945	657.171	1100.78
pos_4647	31-Hydroxy rifabutin	Naphthofurans	--	--	2104.47	2054	3508.42	300.803	902.995	1015.94	3346.98	2894.78	2685.35
pos_4643	CDP-DG(a-13:0/i-12:0)	Glycerophospholipids	CDP-glycerols	C08607	6884.19	7284.39	9810.82	1674.17	3708.59	4195.03	12750.4	5986.38	8891.07
pos_4632	Avermectin B1b monosaccharide	--	--	--	2338.46	2428.42	3676.24	1188.42	2053.79	3124.19	133.318	106.131	226.632
pos_4618	3,4-Dimethyl-5-propyl-2-furantridecanoic acid	Fatty Acyls	Fatty acids and conjugates	--	14498.2	1375.36	17387	1343.52	1240.41	1730.93	5.22378e-08	5.22378e-08	5.22378e-08
pos_4613	4'-Methylacetophenone	Organooxygen compounds	Carbonyl compounds	C12144	112.796	245.611	5.22378e-08	155.424	35.2937	5.22378e-08	5.22378e-08	5.22378e-08	5.22378e-08
pos_4611	Neuromedin C	Polypeptides	--	--	580.749	380.667	1040.79	5.22378e-08	53.0944	71.0191	2973.52	3197.67	5735.82
pos_4610	CDP-DG(18:0/PGF2alpha)	--	--	--	366.74	452.397	526.178	5.22378e-08	60.2057	53.9412	6675.25	4859.18	4667.39
pos_4605	PIP(PGE1/20:2(11Z,14Z))	--	--	--	1234.85	1569.79	2399.97	947.118	2399.86	3872.12	2409.86	2278.19	2010.29
pos_4581	Russelioside B	Steroids and steroid derivatives	Steroidal glycosides	--	1033.57	1109.05	1891.65	175.173	618.955	580.907	25056	10125.7	11708.6
pos_4561	Naphthalene dihydrodiol	--	--	--	362.65	649.394	93.5061	268.319	164.921	108.602	5.22378e-08	5.22378e-08	5.22378e-08
pos_4552	Deforolimus	Macrolide lactams	--	--	2007.98	2855.93	2847.98	252.621	761.918	1170.5	10236.2	1468.98	3158.39
pos_4546	Mabioside C	Prenol lipids	Terpene glycosides	--	8432.71	5154.28	13877.1	1526.43	3460.51	3295.32	733.196	483.406	267.1
pos_4539	Cucurbitacin I 2-glucoside	Steroids and steroid derivatives	Steroidal glycosides	--	2159.22	2251.12	3743.92	699.406	1885.57	2882.64	1240.02	1471.2	1504.99
pos_4534	Candicidin	Organooxygen compounds	Carbohydrates and carbohydrate conjugates	--	542.55	382.358	804.551	5.22378e-08	19.5899	12.9044	4719.42	2519.38	3287.06
pos_4533	Capsianoside II	Prenol lipids	Terpene glycosides	C01917	2930.66	1433.54	4886.4	73.7155	322.504	254.684	1319.67	1673.05	2383.73
pos_4517	Thymidine	Pyrimidine nucleosides	Pyrimidine 2'-deoxyribonucleosides	--	567.636	1140.45	195.857	394.125	313.86	398.358	5.22378e-08	5.22378e-08	5.22378e-08
pos_4515	CDP-DG(PGE2/i-19:0)	--	--	--	1477.9	1402.84	2759.43	151.757	541.007	750.708	16050.4	4004.94	7144.86
pos_4505	Tragopogonsaponin M	Prenol lipids	Triterpenoids	--	1243.61	1023.71	1832.91	111.199	503.251	458.476	6820.73	6638.62	6961.86
pos_4482	CDP-DG(20:2(11Z,14Z)/PGD2)	--	--	--	442.718	311.218	598.445	5.22378e-08	25.2563	60.3594	810.336	1271.78	944.463
pos_4458	CDP-DG(a-15:0/22:6(4Z,7Z,10Z,13E,15E,19Z)-OH(17))	--	--	C08365	1462.96	1354.06	1890.14	190.647	584.217	776.811	4115.69	580.534	1808.9
pos_4447	Cyclosquamosin C	Carboxylic acids and derivatives	Amino acids, peptides, and analogues	--	2804.88	2766.04	5763.12	703.11	1825.97	2011.33	1241.48	1503.63	1368.81
pos_4426	Indalpine	Indoles and derivatives	Indoles	C08366	695.481	2349.77	2283.79	12.1713	29.1651	5.22378e-08	5.22378e-08	5.22378e-08	5.22378e-08
pos_4425	cis-Zeatin-7-N-glucoside	Organooxygen compounds	Carbohydrates and carbohydrate conjugates	--	200.034	354.045	99.2854	5.22378e-08	5.22378e-08	5.22378e-08	5.22378e-08	5.22378e-08	5.22378e-08
pos_4417	CDP-DG(a-17:0/PGF2alpha)	--	--	--	1608.79	1650.1	2204.51	400.995	812.081	985.221	10864.8	6090.64	5875
pos_4416	CDP-DG(TXB2/18:0)	--	--	--	1689.61	1624.95	2761.72	201.281	657.108	690.171	13863.1	2615.84	8499.41
pos_4415	CDP-DG(6 keto-PGF1alpha/a-15:0)	--	--	--	974.173	823.758	2017.77	26.4674	231.924	197.152	2954.66	4970.34	5723.73
pos_4410	Cyclo(Pro-Phe-D-Trp-Lys-Thr-Phe)	Carboxylic acids and derivatives	Amino acids, peptides, and analogues	--	52657.7	57663.5	88001.1	18516.5	37850.8	39123.9	6725.06	2942.04	6446.21
pos_4401	PIP(6 keto-PGF1alpha/16:2(9Z,12Z))	--	--	--	1975.15	1786.49	3052.36	161.531	1120.62	1076.97	8822.82	5609.2	5332.21
pos_44	Orotic acid	Diazines	Pyrimidines and pyrimidine derivatives	C17044	97.0973	50.0191	67.5893	251.518	328.481	351.386	79.8445	5.22378e-08	76.9777
pos_4385	3-Hydroxy-7-oxociguatoxin	Ciguatera toxins	--	--	381.126	306.525	385.624	5.22378e-08	14.7692	5.22378e-08	1478.07	643.413	1491.96
pos_4362	CDP-DG(16:0/18:1(11Z))	Glycerophospholipids	CDP-glycerols	--	3173.28	2860.64	3905.34	402.727	984.228	1315.43	43592.7	37905	49991.1
pos_4348	CDP-DG(a-17:0/20:5(5Z,8Z,11Z,14Z,16E)-OH(18))	--	--	C04805	11803.7	15464.1	15146.5	3240.65	6161.17	7306.27	4684.19	1714.83	3471.24
pos_4344	PS(22:6(4Z,7Z,10Z,13Z,16Z,19Z)/PGJ2)	--	--	--	28522.7	33222.2	43393.1	5364.53	13501.3	15417.3	8752.85	2321.37	2925.29
pos_4332	CAY10591	--	--	--	699.563	3629.5	35.1437	228.155	14.6822	5.22378e-08	5.22378e-08	5.22378e-08	16.8573
pos_4331	2-Methyl-5-(1-propenyl)pyrazine	Diazines	Pyrazines	C13173	31.1348	46.0728	5.22378e-08	5.22378e-08	5.22378e-08	5.22378e-08	5.22378e-08	5.22378e-08	5.22378e-08
pos_4294	2-Methyl-5-(8-pentadecenyl)-1,3-benzenediol	Phenols	Benzenediols	--	9226.34	5333.3	10628.9	8375.31	9237.51	13689	5.22378e-08	5.22378e-08	5.22378e-08
pos_4282	Cyclohexane-1-carboxylate	Carboxylic acids and derivatives	Carboxylic acids	--	318.831	455.456	5.22378e-08	158.349	272.127	407.682	5.22378e-08	5.22378e-08	5.22378e-08
pos_4278	CDP-glycerol	Glycerophospholipids	CDP-glycerols	C16498	5.22378e-08	19.367	5.22378e-08	5.22378e-08	5.22378e-08	2.93089	3901.69	686.659	304.502
pos_4269	methyl 4-[2-(2-formyl-vinyl)-3-hydroxy-5-oxo-cyclopentyl]-butanoate	--	--	C01457	558.78	814.757	5.22378e-08	127.825	5.22378e-08	5.22378e-08	5.22378e-08	5.22378e-08	5.22378e-08
pos_4262	Betavulgaroside VIII	Prenol lipids	Terpene glycosides	--	2278.68	2378.26	3551.27	537.875	1540.82	1680.21	98624.4	47613.4	74522.3
pos_4257	Rifampicin	Macrolactams	--	--	32861.5	39318.4	52649.7	10664.1	24891.6	27332.7	18982.2	4651.61	7847.88
pos_4251	Annomuricatin B	Carboxylic acids and derivatives	Amino acids, peptides, and analogues	C00712	3012.77	3394.19	5146	743.571	2105.13	2475.33	1338.11	1717.39	1519.01
pos_4244	Cheirotoxol	Steroids and steroid derivatives	Steroid lactones	--	2405.46	2844.37	4549.42	1094.22	1753.72	2208.43	2241.31	1142.34	1910.42
pos_4215	Lyciumin D	Carboxylic acids and derivatives	Amino acids, peptides, and analogues	--	1593.36	2124.18	2524.06	449.24	1154.38	1335.17	62601.2	31382.5	42269.4
pos_4192	Parillin	Steroids and steroid derivatives	Steroidal glycosides	--	9522.63	11117.6	15653.3	554.652	2463.36	3611.78	1839.16	2526.9	3381.89
pos_4170	Ser Asp Ser Arg	--	--	C08806	5643.74	9546.4	6008.61	40142.8	14356	23175.9	1132.78	537.533	1056.18
pos_4140	CILOSTAZOL	Quinolines and derivatives	Quinolones and derivatives	C04853	598.281	1708.03	169.287	60.6577	2.7472	0.234376	5.22378e-08	5.22378e-08	5.22378e-08
pos_4139	Dalcetrapib	Benzene and substituted derivatives	Anilides	--	189.005	3665.23	24.651	5.22378e-08	5.22378e-08	5.22378e-08	5.22378e-08	5.22378e-08	5.22378e-08
pos_4128	Coroloside	Glycerolipids	Triradylcglycerols	--	11253	14853.2	16587	8974.41	12901	14381.4	2407.85	2080.64	2560.2
pos_4126	Pseudaminic acid	--	--	--	351.969	2005.52	256.577	5.22378e-08	1315.61	5.22378e-08	5.22378e-08	5.22378e-08	5.22378e-08
pos_4105	Arctiopicrin	Prenol lipids	Terpene lactones	--	1047.1	6185.05	115.793	213.352	51.5579	53.1233	5.22378e-08	5.22378e-08	5.22378e-08
pos_4086	Glycyl-Arginine	Carboxylic acids and derivatives	Amino acids, peptides, and analogues	--	448.835	660.002	591.138	740.078	710.038	695.717	432.814	549.427	440.753
pos_4056	Epimetendiol	Steroids and steroid derivatives	Androstane steroids	--	13757.6	314.953	13325.4	224.025	254.217	390.867	5.22378e-08	5.22378e-08	5.22378e-08
pos_4030	Histidylproline	Carboxylic acids and derivatives	Amino acids, peptides, and analogues	--	74.868	77.476	45.8001	104.607	100.501	16.6157	108.831	234.512	316.517
pos_4029	(-)-Corey Lactone Diol	--	--	--	27.9043	31.7356	5.22378e-08	13.1512	13.7543	5.22378e-08	24.1768	86.1986	89.321
pos_4008	Urotensin-related peptide	Carboxylic acids and derivatives	Amino acids, peptides, and analogues	--	1422.62	1478.95	1921.42	205.377	873.185	1058.35	1890.35	692.698	1136.86
pos_4005	Crustacean erythrophore concentrating hormone	Carboxylic acids and derivatives	Amino acids, peptides, and analogues	--	1149.59	1039	1669.76	147.495	462.897	478.736	2747.74	1871.05	1877.91
pos_40	Diphenyl sulfide	Thioethers	Aryl thioethers	--	9132.23	9964.49	6424.51	20766.1	22708.3	22450.8	6885.54	1120.88	7475.98
pos_4	Methylenediphosphonic acid	Organic phosphonic acids and derivatives	Bisphosphonates	--	1334.74	1108.11	1720.85	2051.47	2230.41	1649.62	1567.31	1099.99	1156.08
pos_3990	Camellioside C	Prenol lipids	Triterpenoids	--	21181.1	27764.1	32048.3	1058.42	6894.6	8465.18	1637.94	844.999	2105.42
pos_399	Pyrogallol-2-O-glucuronide	Organooxygen compounds	Carbohydrates and carbohydrate conjugates	--	5.22378e-08	5.22378e-08	5.22378e-08	5.22378e-08	5.22378e-08	5.22378e-08	5.22378e-08	5.22378e-08	5.22378e-08
pos_3958	Asp Ser Ser Arg	--	--	--	6176.39	7747.39	5996.35	27994.8	11814.3	19560.5	600.045	233.662	648.022
pos_3955	Estriol	Steroids and steroid derivatives	Estrane steroids	--	3602.78	5496.31	116.027	96.3814	5.22378e-08	124.906	91.6521	25.8325	57.5591
pos_3950	beta-D-Glucosyloxydestruxin B	Flavonoids	Flavonoid glycosides	--	7331.75	7985.81	11501.4	2498.51	5314.77	6734.89	6040.79	4222.22	5782.16
pos_3937	Bryo 1	Carboxylic acids and derivatives	Pentacarboxylic acids and derivatives	C09183	2046.63	2556.92	3107.41	866.26	1587.75	2105.83	30342.2	5253.34	6092.47
pos_39	Cytosine-5-carboxylic acid	Diazines	Pyrimidines and pyrimidine derivatives	--	121.4	223.616	5.22378e-08	536.538	596.3	804.921	51.7336	5.22378e-08	45.8402
pos_3895	Melleolide G	Prenol lipids	Sesquiterpenoids	--	1478.69	1692.36	2192.91	280.023	954.772	1148.18	12137.7	3424.26	5074.19
pos_3885	2-Succinyl-5-enolpyruvyl-6-hydroxy-3-cyclohexene-1-carboxylate	Carboxylic acids and derivatives	Tricarboxylic acids and derivatives	C06694	124.115	1113.43	0.995909	486.404	1134.86	664.534	5.22378e-08	5.22378e-08	5.22378e-08
pos_3856	Leucomycin	Organooxygen compounds	Carbohydrates and carbohydrate conjugates	C05795	26095.3	31568	40500.6	10543.5	20084	22403.9	3495.2	1796.71	2782.92
pos_3846	trans-zeatin riboside	Purine nucleosides	--	--	526.487	1156.31	2240.17	30.5751	291.562	5.22378e-08	5.22378e-08	5.22378e-08	5.22378e-08
pos_3845	3-Oxovalproic acid	Keto acids and derivatives	Short-chain keto acids and derivatives	--	14.2171	157.311	13.7156	281.244	535.935	688.46	42.1282	14.455	39.9921
pos_3842	26-(2-Glucosyl-6-acetylglucosyl]-1,3,11,22-tetrahydroxyergosta-5,24-dien-26-oate	Fatty Acyls	Fatty acid esters	C10830	1807.41	2236.7	2758.01	675.071	1639.33	1648.75	14938.2	4237.37	6705.54
pos_3838	Nemifitide	Carboxylic acids and derivatives	Amino acids, peptides, and analogues	--	24576.8	28604	37105.5	10080.8	18982.5	19783.3	2091.46	2118.6	2094.86
pos_3826	Cyclosquamosin D	Carboxylic acids and derivatives	Amino acids, peptides, and analogues	--	37933.2	47997.8	64117.1	14424.1	32286.7	33338.4	1978.24	1394.09	2303.03
pos_3809	Arachidonate	Fatty Acyls	Fatty acids and conjugates	--	5.22378e-08	5.22378e-08	5.22378e-08	5.22378e-08	5.22378e-08	5.22378e-08	5.22378e-08	5.22378e-08	5.22378e-08
pos_3807	Tomatoside A	Steroids and steroid derivatives	Steroidal glycosides	C16609	1263.03	1854.88	2042.38	5.22378e-08	237.306	392.051	1603.11	2916.06	6063.71
pos_3775	O-Carbamoyl-deacetylcephalosporin C	--	--	--	2.46545	14.4464	100.273	133.452	44.8322	5.22378e-08	1000.18	775.882	1424.24
pos_3774	Sulfazecin	--	--	C22503	37.821	150.239	359.849	394.635	218.32	140.063	2549.28	1997.06	3448.47
pos_376	Notoginsenoside A	Prenol lipids	Triterpenoids	--	198.99	85.3752	598.77	702.37	830.182	619.799	395.267	442.305	477.595
pos_3743	Gliadorphin	Carboxylic acids and derivatives	Amino acids, peptides, and analogues	--	30217	38188.7	47733.3	10021.5	21625.6	23728.5	2364.36	2356.8	3225.29
pos_3730	Pyroglutamylvaline	Carboxylic acids and derivatives	Amino acids, peptides, and analogues	--	1108.76	1457.39	2097.69	222.188	55.1636	390.2	5.22378e-08	5.22378e-08	5.22378e-08
pos_3720	Val Glu Gly	--	--	--	549.751	1373.85	47.7543	54.2523	5.22378e-08	5.22378e-08	5.22378e-08	5.22378e-08	5.22378e-08
pos_3702	19-Hydroxyandrost-4-ene-3,17-dione	Steroids and steroid derivatives	Androstane steroids	--	68.2921	24.9016	782.455	5.22378e-08	5.22378e-08	21.55	489.62	487.385	370.104
pos_3701	Saikosaponin K	Prenol lipids	Terpene glycosides	C10808	5095.88	8247.63	6266.5	257.056	1400.99	1777.71	363.619	1041.7	1071.95
pos_37	Methyl methacrylate	Carboxylic acids and derivatives	Carboxylic acid derivatives	--	257.28	296.492	50.843	758.673	1078.61	1255.98	104.888	5.22378e-08	100.792
pos_3694	Centellasaponin B	Prenol lipids	Terpene glycosides	--	11271.2	13061.1	17157.4	3402.57	8002.28	8066.79	2628.67	2929.2	4145.57
pos_3682	Forssman glycolipid	Sphingolipids	Glycosphingolipids	--	1253.94	1032.93	1484.27	5.22378e-08	134.282	67.2711	1435.35	1446.89	2927.82
pos_3654	Talaromycin A	Organooxygen compounds	Ethers	--	142.98	149.35	5.22378e-08	5.22378e-08	5.22378e-08	5.22378e-08	5.22378e-08	5.22378e-08	5.22378e-08
pos_3648	(2S)-2-Amino-6-[(3-formylpiperidin-1-yl)amino]hexanoic acid	Carboxylic acids and derivatives	Amino acids, peptides, and analogues	--	899.372	1634.53	906.721	1158.69	1521.42	1786.14	5.22378e-08	5.22378e-08	5.22378e-08
pos_3635	Nona-4,6-dienedioylcarnitine	Fatty Acyls	Fatty acid esters	--	477.764	643.915	65.5127	126.971	5.22378e-08	5.22378e-08	5.22378e-08	5.22378e-08	5.22378e-08
pos_3633	Vapreotide	Quinolines and derivatives	Quinolones and derivatives	--	3038.28	2169.32	4336.86	104.264	610.393	882.748	5.22378e-08	5.22378e-08	5.22378e-08
pos_3622	3-(2,4-Dimethyl-5-(2-oxo-1,2-dihydroindol-3-ylidenemethyl)-1H-pyrrol-3-yl)propionic acid	Indoles and derivatives	Indolines	C01109	382.275	626.991	570.579	50.5296	231.428	5.22378e-08	415.624	105.326	196.997
pos_3612	A6 Peptide	Carboxylic acids and derivatives	Amino acids, peptides, and analogues	--	4242.51	3860.41	5339.68	1464.29	2655.47	3181.44	189.813	134.859	260.81
pos_3590	Imidazolone A	Carboxylic acids and derivatives	Amino acids, peptides, and analogues	--	1404.37	1893.89	2531.21	238.326	1110.57	106.048	5.22378e-08	5.22378e-08	5.22378e-08
pos_3573	Isomaltose	Organooxygen compounds	Carbohydrates and carbohydrate conjugates	--	52.0658	30.6308	718.809	327.359	243.859	128.401	462.252	19.6104	260.302
pos_3572	Salidroside	Organooxygen compounds	Carbohydrates and carbohydrate conjugates	--	214.545	101.79	2254.63	1213.38	817.148	585.163	1664.23	287.123	947.991
pos_3555	Lys Ala Gln Thr	--	--	C00008	1269.8	1202.17	2326.74	102.452	614.174	174.858	194.54	608.001	1961.12
pos_3552	L-Valine, N-(2-hydroxy-3-butenyl)-	Carboxylic acids and derivatives	Amino acids, peptides, and analogues	--	1350.56	1250.71	2377.91	5.22378e-08	161.994	5.22378e-08	5.22378e-08	170.815	768.332
pos_3523	(±)-Hexanoylcarnitine	--	--	--	3792.06	3801.41	399.752	1832.62	2047.14	2888.07	29.645	11.1582	25.0919
pos_3511	Glu Gly Trp Gly	--	--	--	3940.97	6450.24	2701.49	2594.76	2213.4	3251.82	638.781	364.99	1592.67
pos_3467	Ile Glu Phe	--	--	--	3901.84	3926.76	5057.01	1007.04	1511.44	1162.13	5.22378e-08	5.22378e-08	7.13487
pos_3466	Trigoneoside XIIIa	Steroids and steroid derivatives	Steroidal glycosides	C05130	33719	29764.3	56420.4	922.499	5508.27	4068.55	5.22378e-08	5.22378e-08	5.22378e-08
pos_3449	Pro Phe Thr Ser	--	--	C03975	2484.95	1782.28	4463.26	992.645	1469.35	1289.94	5.22378e-08	5.22378e-08	31.2562
pos_3445	3H-Dopamine	Organooxygen compounds	Alcohols and polyols	--	586.919	710.08	418.726	5.22378e-08	333.638	5.22378e-08	5.22378e-08	5.22378e-08	5.22378e-08
pos_3424	Iprovalicarb	Carboxylic acids and derivatives	Amino acids, peptides, and analogues	C18887	107.546	2823.99	664.377	2787.96	373.69	330.469	5.22378e-08	5.22378e-08	5.22378e-08
pos_3423	Enalaprilat	Carboxylic acids and derivatives	Amino acids, peptides, and analogues	--	660.61	1150.01	1491.02	57.4165	594.868	5.22378e-08	5.22378e-08	5.22378e-08	5.22378e-08
pos_3419	Rhizocticin A	--	--	C05835	183.077	165.241	419.369	101.418	37.1705	65.8947	140.266	1826.96	611.893
pos_3406	Boc-val-pro-arg-mca	Steroids and steroid derivatives	Steroid esters	C15772	53068.1	63677.4	77856.4	24175.5	39612.2	41638.8	2639.78	3400.02	3929.55
pos_3390	1-(beta-D-Glucopyranosyloxy)-3-octanone	Fatty Acyls	Fatty acyl glycosides	--	151.737	1000.81	516.817	740.659	885.114	145.174	5.22378e-08	5.22378e-08	5.22378e-08
pos_3371	Cyclosquamosin G	Carboxylic acids and derivatives	Amino acids, peptides, and analogues	C03410	40628.9	51110.8	66954.6	12535.8	31171.3	33040.8	2419.35	2028.15	2267.29
pos_3351	Gly Gly Lys Gly	--	--	C00242	993.693	1140.66	1562.36	121.123	748.486	97.8059	5.22378e-08	0.405713	0.249759
pos_3334	3h-Phenylalanine	Carboxylic acids and derivatives	Amino acids, peptides, and analogues	--	178.574	318.062	580.275	5.22378e-08	5.22378e-08	5.22378e-08	5.22378e-08	5.22378e-08	5.22378e-08
pos_3299	Dhlnl	Carboxylic acids and derivatives	Amino acids, peptides, and analogues	C21258	226.814	176.989	143.151	1140.21	652.233	1245.58	76.053	224.205	170.921
pos_3290	Neoconvallatoxoloside	Steroids and steroid derivatives	Steroid lactones	--	34985.3	38734.9	53398.7	13530.3	26733.3	27014.7	2460.37	3999.11	4922.16
pos_3285	D-Tyrosine t-butyl ester	--	--	--	162.422	1063.41	85.2207	212.52	36.8809	116.471	5.22378e-08	5.22378e-08	5.22378e-08
pos_3229	Lysylmethionine	Carboxylic acids and derivatives	Amino acids, peptides, and analogues	--	21.3961	0.368664	21.0651	5.22378e-08	5.22378e-08	5.22378e-08	5.22378e-08	1375.74	468.04
pos_3228	Tyramine glucuronide	Organooxygen compounds	Carbohydrates and carbohydrate conjugates	--	233.127	75.9567	737.943	69.6169	5.22378e-08	5.22378e-08	238.864	5868.81	2266.32
pos_3227	Leu Phe	--	--	--	4738.5	6528.65	9327.47	995.506	4837.18	928.987	208.456	52.659	199.87
pos_3226	(S)-2,3,4,5-Tetrahydropyridine-2-carboxylate	Carboxylic acids and derivatives	Amino acids, peptides, and analogues	--	502.576	441.125	700.136	446.322	597.007	405.891	12.768	22.9402	20.231
pos_3224	Isoleucyl-Serine	Carboxylic acids and derivatives	Amino acids, peptides, and analogues	C01817	346.103	506.179	990.463	5.22378e-08	38.5363	48.1882	5.22378e-08	60.7324	196.898
pos_3199	Glutamylvaline	Carboxylic acids and derivatives	Amino acids, peptides, and analogues	C03794	2241.25	2120.85	3148.34	914.729	1162.13	690.496	5.22378e-08	5.22378e-08	5.22378e-08
pos_3198	Isoquinoline	Isoquinolines and derivatives	--	--	100.911	30.5903	75.0307	5.22378e-08	5.22378e-08	5.22378e-08	5.22378e-08	5.22378e-08	5.22378e-08
pos_3197	alpha-Hydroxy-beta-phenylethylamine	Benzene and substituted derivatives	--	--	635.678	937.823	1274.25	130.19	599.742	157.36	9.90346	5.22378e-08	5.22378e-08
pos_3175	Melanostatin	Carboxylic acids and derivatives	Amino acids, peptides, and analogues	--	528.87	1318.35	834.234	1074.29	1635.89	1973.85	5.22378e-08	5.22378e-08	5.22378e-08
pos_3153	Gly Asn Lys	--	--	--	657.604	940.942	1346.37	157.943	1169.63	288.717	5.22378e-08	5.22378e-08	5.22378e-08
pos_3149	Mpomeovt	Carboxylic acids and derivatives	Amino acids, peptides, and analogues	--	6677.92	2709.14	10430.4	123.304	896.201	659.198	5.22378e-08	5.22378e-08	5.22378e-08
pos_3135	1,10-dihydro-1,10-dihydroxyfluoren-9-one	Fluorenes	--	--	485.68	686.043	212.638	112.979	42.5889	26.1174	5.22378e-08	9.91462	5.22378e-08
pos_3111	1-(3-Hydroxy-2,2,6-trimethyl-3,4-dihydrochromen-4-yl)pyrrolidin-2-one	Benzopyrans	1-benzopyrans	--	292.902	206.536	261.198	327.319	108.206	105.445	414.746	1224.72	1422.52
pos_3106	Lamivudine	Nucleoside and nucleotide analogues	3'-thia pyrimidine nucleosides	C00633	84.565	45.5999	37.3331	91.2187	5.22378e-08	20.531	178.276	218.065	272.542
pos_3086	Medicanine	Carboxylic acids and derivatives	Amino acids, peptides, and analogues	C19757	1240.47	682.748	1673.83	5.22378e-08	5.22378e-08	5.22378e-08	5.22378e-08	5.22378e-08	5.22378e-08
pos_3071	Pradofloxacin	Quinolines and derivatives	Quinoline carboxylic acids	--	3313.24	4384.4	4379.33	6133.09	3349.98	3990.11	13.3679	5.22378e-08	58.7594
pos_3052	3'-O-beta-D-glucopyranosyl-2'-O-isovaleryl-2beta-(2-desoxy-atractyligenin)-beta-D-glucopyranoside	Prenol lipids	Terpene glycosides	C00082	7933.13	9237.83	11786.1	2998.59	6130.09	6518.81	206.266	13.09	5.22378e-08
pos_3018	Leukotriene A4	Fatty Acyls	Fatty acids and conjugates	C05938	38.925	1530.21	99.8445	384.743	1059.89	716.169	5.22378e-08	5.22378e-08	5.22378e-08
pos_3006	N-Lauroylglycine	Carboxylic acids and derivatives	Amino acids, peptides, and analogues	--	402.601	465.436	404.771	545.573	557.952	920.594	5.22378e-08	5.22378e-08	5.22378e-08
pos_3000	Isoleucyl-Phenylalanine	Carboxylic acids and derivatives	Amino acids, peptides, and analogues	--	2061.64	2463.29	3352.32	338.864	1865.97	228.018	262.373	98.2905	155.03
pos_3	acetoacetate	Keto acids and derivatives	Short-chain keto acids and derivatives	--	21.9695	2.7694	41.715	6.36329	49.4492	1.12893	23.1625	8.84801	28.1287
pos_299	Creatinine bicarbonate	Carboxylic acids and derivatives	Amino acids, peptides, and analogues	--	2149.76	229.589	1310.94	407.065	358.832	285.652	349.997	860.71	508.963
pos_2979	Bafetinib	Benzene and substituted derivatives	Anilides	--	31875.2	42350.2	50979.6	15969	25236.4	27265.1	682.379	1565.53	2121.11
pos_2959	Ile Phe Gly	--	--	C00330	3583.67	4656.72	9273.8	5.22378e-08	5.22378e-08	5.22378e-08	5.22378e-08	5.22378e-08	5.22378e-08
pos_2958	Lysylproline	Carboxylic acids and derivatives	Amino acids, peptides, and analogues	--	839.948	1156.29	988.732	1044.26	1358.98	1819.35	5.22378e-08	5.22378e-08	5.22378e-08
pos_2957	Phenethylamine glucuronide	Organooxygen compounds	Carbohydrates and carbohydrate conjugates	C00387	260.978	730.605	199.934	167.084	80.2506	88.5175	5.22378e-08	5.22378e-08	5.22378e-08
pos_2955	CDP-DG(a-15:0/PGE1)	--	--	--	12175.3	12656.1	17119.5	7988.13	7857.72	9547.15	5.22378e-08	5.22378e-08	5.22378e-08
pos_2943	Hydroxyamobarbital	--	--	--	591.142	616.291	870.636	573.923	688.623	801.945	5.22378e-08	5.22378e-08	12.5928
pos_2933	6'''-Deamino-6'''-oxoneomycin C	--	--	--	160259	187823	254733	65640.4	120942	126535	3982.62	2592.81	4772.87
pos_2913	Pyrocatechol	Phenols	Benzenediols	--	157.308	430.418	5.22378e-08	352.056	187.476	242.556	5.22378e-08	5.22378e-08	36.7624
pos_2912	Alanyl-Proline	Carboxylic acids and derivatives	Amino acids, peptides, and analogues	--	900.463	967.912	1899.82	5.22378e-08	58.9278	5.22378e-08	5.22378e-08	5.22378e-08	5.22378e-08
pos_2911	4-Deoxypyridoxine	Pyridines and derivatives	Methylpyridines	--	165.979	24.9981	128.947	5.22378e-08	5.22378e-08	5.22378e-08	5.22378e-08	5.22378e-08	5.22378e-08
pos_2910	2-Aminobicyclo[2.2.1]heptane-2-carboxylic acid	Prenol lipids	Monoterpenoids	--	1895.02	2838.2	3610.88	5.22378e-08	1075.2	149.446	5.22378e-08	25.0625	7.00722
pos_2898	Tyrosyl-Arginine	Carboxylic acids and derivatives	Amino acids, peptides, and analogues	C21569	992.424	1709.38	1009.62	170.042	781.238	181.971	14.0373	288.898	84.8599
pos_2882	Epothilone C	Macrolides and analogues	Epothilones and analogues	--	28483.9	34184.1	44891.9	8215.79	20343.7	19156.5	294.824	335.13	538.422
pos_2876	(all-E)-1,8,10-Heptadecatriene-4,6-diyne-3,12-diol	Fatty Acyls	Fatty alcohols	--	305.426	220.47	1761.26	5.22378e-08	631.443	5.22378e-08	5.22378e-08	5.22378e-08	5.22378e-08
pos_2865	Buprenorphine glucuronide	Pyridines and derivatives	Bipyridines and oligopyridines	C00822	87979.5	104523	133542	34198.6	65426.7	68608.3	5908.91	4965.46	6136.47
pos_2854	Indicine-N-oxide	--	--	C14427	776.131	732.959	471.408	69.5057	63.9457	18.7766	47.8664	77.3835	115.521
pos_2850	Leucyl-Lysine	Carboxylic acids and derivatives	Amino acids, peptides, and analogues	C04137	145.536	982.927	198.992	518.417	633.673	780.069	5.22378e-08	5.22378e-08	5.22378e-08
pos_2846	N-OCTANOYL-L-HOMOSERINE LACTONE	Carboxylic acids and derivatives	Amino acids, peptides, and analogues	--	5979.41	7693.57	10182.9	1967.52	7000.33	3072.68	5.22378e-08	5.22378e-08	5.22378e-08
pos_2837	Icariside B8	Prenol lipids	Terpene glycosides	--	9245.15	10610.6	13072	861.201	4211.65	4940.35	515.594	87.3719	322.906
pos_2835	Metixene	Benzothiopyrans	1-benzothiopyrans	--	741.476	4495.07	1088.94	1850.04	925.571	1518.42	5.22378e-08	62.544	33.7275
pos_2807	Glu Arg	--	--	C17126	1195.57	1708.25	1841.05	359.332	1673.09	522.583	5.22378e-08	5.22378e-08	5.22378e-08
pos_2801	CID 9844747	Diazinanes	Piperazines	--	3203.73	6848.28	4770.5	2253.16	3656.97	3081.81	27.2229	44.6258	38.7373
pos_2779	Lumichrome	Pteridines and derivatives	Alloxazines and isoalloxazines	--	199.409	630.963	18.1583	346.901	315.176	364.178	395.724	268.925	320.123
pos_2763	Santalyl phenylacetate	Prenol lipids	Sesquiterpenoids	--	33826.4	71911	35025.2	41646.4	39165.4	44788.9	39984.5	31333.3	33046.5
pos_2733	N1-trans-Feruloylagmatine	Cinnamic acids and derivatives	Hydroxycinnamic acids and derivatives	--	2552.79	3631.41	4235.08	148.806	1170.66	2.18071	20.992	5.22378e-08	31.2498
pos_2732	Crispanone	Prenol lipids	Sesquiterpenoids	--	293.709	2883.84	490.811	518.501	1174.89	1146.88	5.22378e-08	5.22378e-08	5.22378e-08
pos_2730	Monocrotaline	Pyrrolizines	--	--	319.135	261.686	29.4852	5.22378e-08	25.6613	5.22378e-08	5.22378e-08	5.22378e-08	5.22378e-08
pos_2722	2'-N-Acetylparomamine	--	--	C05644	4070.88	5295.53	5892.78	1502.01	2436.74	2429.62	528.09	615.74	621.18
pos_2720	Androsta-1,4,6-triene-3,17-dione	Steroids and steroid derivatives	Androstane steroids	--	461.114	538.154	391.689	5.22378e-08	5.22378e-08	5.22378e-08	5.22378e-08	5.22378e-08	5.22378e-08
pos_2707	Oxybuprocaine	Benzene and substituted derivatives	Benzoic acids and derivatives	--	3001.49	6087.2	4219.07	6150.62	8809.63	11626	5.22378e-08	5.22378e-08	1.39771
pos_2698	Prodigiosin	Pyrroles	Substituted pyrroles	--	3188.59	4022.81	4656.98	195.261	457.341	303.845	13.4532	5.22378e-08	5.22378e-08
pos_2680	Glutamylarginine	Carboxylic acids and derivatives	Amino acids, peptides, and analogues	--	320.888	625.57	603.129	5.22378e-08	17.5639	17.4454	29.5977	5.22378e-08	34.0137
pos_2670	alpha-Allocryptopine	Protopine alkaloids	--	--	4670.93	5276.51	5517.67	1441.74	940.209	1657.89	5.22378e-08	5.22378e-08	5.22378e-08
pos_2648	14,15-EET	Fatty Acyls	Fatty acids and conjugates	C07807	2863.29	2566.69	4283.02	3415.28	3137.03	5251.47	5.22378e-08	5.22378e-08	5.22378e-08
pos_2643	Cannabidiol	Prenol lipids	Monoterpenoids	--	260.763	88.3419	185.325	191.405	81.9846	274.486	5.22378e-08	5.22378e-08	5.22378e-08
pos_2630	Febrifugine	--	--	C03401	1128.23	1132.52	1885.55	309.482	1133.01	861.996	5.22378e-08	5.22378e-08	5.22378e-08
pos_263	3',5'-Diiodo-L-thyronine-beta-D-glucuronoside	Fatty Acyls	Eicosanoids	--	83.0455	5.22378e-08	189.12	73.8945	44.6662	48.5106	83.9836	32.8207	156.073
pos_2617	Mansonone C	--	--	--	1293.69	1565.12	2269.32	73.4454	388.665	356.876	5.22378e-08	5.22378e-08	5.22378e-08
pos_2602	Dibutylamine	Organonitrogen compounds	Amines	C00423	3755.16	5836.03	694.416	7258.73	6352.28	7431.45	1506.07	778.374	2385.39
pos_2592	Candoxatrilat	Carboxylic acids and derivatives	Dicarboxylic acids and derivatives	C00079	7988.26	12966.4	11025.4	3612.74	6543.03	6314.93	3.19314	11.5917	15.3388
pos_2590	Val Phe	--	--	--	2443.6	4425.87	4536.46	1040.18	3938.75	988.995	5.22378e-08	5.22378e-08	5.22378e-08
pos_2589	2-Methylbutyroylcarnitine	Fatty Acyls	Fatty acid esters	--	11745.8	18123.7	7558.4	11364.2	12574.2	16241.3	162.31	105.05	142.848
pos_2588	2-Propylisonicotinic acid	--	--	--	800.09	961.422	1653.97	56.1611	490.33	73.0596	5.22378e-08	5.22378e-08	5.22378e-08
pos_2548	E-10-Hydroxydesmethylnortriptyline	Dibenzocycloheptenes	--	C01455	3384.22	41718.2	4130.76	10976.4	12729.4	11166.3	105.529	248.628	209.629
pos_2547	Streptidine	Organooxygen compounds	Alcohols and polyols	C00556	1477.96	2131.54	2902.55	589.185	2208	1018.53	5.22378e-08	5.22378e-08	5.22378e-08
pos_2546	1-Rhamnono-1,4-lactone	Lactones	Gamma butyrolactones	--	35.646	60.3095	43.1791	75.9777	5.22378e-08	23.4319	5.22378e-08	17.0303	10.5097
pos_2540	Pymetrozine	Triazines	1,2,4-triazines	C03451	2492.68	3293.95	998.408	702.115	503.88	525.745	605.519	944.616	783.689
pos_2539	5'-Deoxy-5-fluorocytidine	5'-deoxyribonucleosides	--	--	40.5315	9.34104	188.66	142.756	56.0246	102.236	281.141	446.49	326.477
pos_2530	Capecitabine	5'-deoxyribonucleosides	--	--	685.243	2108.09	920.757	1473.4	2029.52	3384.31	5.22378e-08	0.00149223	5.22378e-08
pos_2529	6-Methylquinoline	Quinolines and derivatives	--	--	3479.47	5236.24	869.294	532.009	478.019	444.396	112.324	11.7327	34.1702
pos_2513	gamma-Aminobutyryllysine	Peptidomimetics	Hybrid peptides	--	1194.4	1255.03	1549.04	1879.94	2383.91	3889.41	5.22378e-08	5.22378e-08	5.22378e-08
pos_2512	Eldoral	Carboxylic acids and derivatives	Amino acids, peptides, and analogues	--	3617.92	871.202	8185.17	5.22378e-08	5.22378e-08	5.22378e-08	5.22378e-08	5.22378e-08	5.22378e-08
pos_2509	PHENACYLAMINE	Organooxygen compounds	Carbonyl compounds	C07500	208.955	321.385	332.034	71.8216	171.388	86.626	147.76	5.22378e-08	58.7512
pos_2507	Tyr Leu	--	--	--	2914.06	4189.93	4168.83	1425.97	2810.13	1829.43	2318.86	453.684	1245.31
pos_2506	(1E,4S,5E,7R)-Germacra-1(10),5-dien-11-ol	--	--	--	905.588	1360.67	1285.52	815.487	2012.79	906.805	5.22378e-08	5.22378e-08	5.22378e-08
pos_2500	3'-Hydroxyropivacaine	Carboxylic acids and derivatives	Amino acids, peptides, and analogues	C02378	9941.47	12213.3	15323.3	1032.6	2902.56	2538.88	4671.94	5129.47	4800.55
pos_2499	6,7-Didehydrofevicordin F 3-[glucosyl-(1->6)-glucoside]	Steroids and steroid derivatives	Steroidal glycosides	--	3633.32	2953.74	4057.73	82.1806	943.272	689.436	5.22378e-08	5.22378e-08	5.22378e-08
pos_2490	7-O-Acetylaustroinulin	Prenol lipids	Diterpenoids	--	3849.45	3501.96	9281.89	483.343	1522.67	895.887	5.22378e-08	5.22378e-08	5.22378e-08
pos_2486	Thr Trp	--	--	--	1230.95	1968.29	775.646	186.986	891.123	384.871	5.22378e-08	5.22378e-08	5.22378e-08
pos_2485	Alanyltryptophan	Carboxylic acids and derivatives	Amino acids, peptides, and analogues	--	2696.89	4214.65	3596.83	507.025	1743.32	811.889	5.22378e-08	5.22378e-08	5.22378e-08
pos_2479	Arginylglutamine	Carboxylic acids and derivatives	Amino acids, peptides, and analogues	--	276.729	502.16	327.589	5.22378e-08	13.2071	19.306	5.22378e-08	5.22378e-08	5.22378e-08
pos_2472	Fludrocortisone acetate	Steroids and steroid derivatives	Pregnane steroids	--	13403	17299.1	18405.5	2031.17	8742.72	9317.11	334.726	659.137	483.232
pos_2470	[(8S,9S,13S,14S,17R)-3,17-Dihydroxy-13-methyl-6,7,8,9,11,12,14,15,16,17-decahydrocyclopenta[a]phenanthren-1-yl] pentanoate	Steroids and steroid derivatives	Steroid esters	--	388.032	487.656	448.651	5.22378e-08	14.2144	16.2391	5.22378e-08	5.22378e-08	5.22378e-08
pos_2463	N-Undecanoylglycine	Carboxylic acids and derivatives	Amino acids, peptides, and analogues	--	3835.64	3163.59	5493.28	5189.12	5247.66	7951.23	5.22378e-08	5.22378e-08	5.22378e-08
pos_2461	L-2-Amino-5-hydroxypentanoic acid	--	--	--	4607.25	7850.55	8520.95	82.159	3601.03	1189.45	5.22378e-08	5.22378e-08	5.22378e-08
pos_2444	C20915	--	--	--	11205.3	15799.4	18920.4	1750.27	7259.23	3383.91	44.4494	5.22378e-08	387.285
pos_2431	Sakacin A	Carboxylic acids and derivatives	Amino acids, peptides, and analogues	--	3797.92	5599.69	6279.43	3443.78	5889.38	6860.28	5.22378e-08	5.22378e-08	5.22378e-08
pos_2422	2,3-Dimethoxy-5-methyl-6-(9'-carboxynonyl)-1,4-benzoquinone	Prenol lipids	Quinone and hydroquinone lipids	C20942	462.533	707.15	462.724	5.22378e-08	5.22378e-08	5.22378e-08	5.22378e-08	5.22378e-08	5.22378e-08
pos_2421	N-Succinyl-LL-2,6-diaminoheptanedioate	Carboxylic acids and derivatives	Amino acids, peptides, and analogues	--	5032.53	8242.59	3300.06	1639.96	2060.58	2208.21	5.22378e-08	5.22378e-08	5.22378e-08
pos_2414	Aspartame	Carboxylic acids and derivatives	Amino acids, peptides, and analogues	--	3299.46	5301.1	3641.84	3295.51	3503.97	5060.53	201.19	198.545	351.338
pos_2408	p-coumaroyltriacetic acid lactone	Cinnamic acids and derivatives	Hydroxycinnamic acids and derivatives	--	139.793	43.9115	170.617	43.7161	5.22378e-08	5.22378e-08	110.98	615.903	31.4273
pos_2405	O-6-deoxy-a-L-galactopyranosyl-(1->2)-O-b-D-galactopyranosyl-(1->4)-2-(acetylamino)-1,5-anhydro-2-deoxy-D-arabino-Hex-1-enitol	Organooxygen compounds	Carbohydrates and carbohydrate conjugates	--	676.554	847.653	1032.58	133.804	365.399	277.734	5.22378e-08	5.22378e-08	5.22378e-08
pos_2393	Jubanine A	Carboxylic acids and derivatives	Amino acids, peptides, and analogues	--	7496.39	11941.6	12232.2	8117.74	9979.53	11021.2	834.292	794.046	952.768
pos_2389	Iclaprim	Benzopyrans	1-benzopyrans	--	2126.79	3386.49	2935.2	1193.62	1691.83	1664.42	5.22378e-08	5.22378e-08	5.22378e-08
pos_2388	Quercetin 3-O-sophoroside	Carboxylic acids and derivatives	Amino acids, peptides, and analogues	C00135	3166.67	9937.6	6472.57	4939.02	8952.67	24435	5.22378e-08	5.22378e-08	5.22378e-08
pos_2383	Monic acid	Fatty Acyls	Fatty acids and conjugates	--	14511.1	17238	22022.8	1087.51	6044.29	4665.82	65.0363	48.3351	31.4821
pos_2374	(10Z,14E,16E)-10,14,16-Octadecatrien-12-ynoic acid	Fatty Acyls	Fatty acids and conjugates	--	2200.39	5604	3110.95	1217.02	1277.37	1689.34	45.726	104.282	61.2958
pos_2373	Allyl undecylenate	Fatty Acyls	Fatty acid esters	--	6649.86	7837.32	11595.7	5731.78	9102.64	8929.94	30.2455	5.22378e-08	170.114
pos_2358	(10S)-Juvenile hormone III diol phosphate	--	--	C22161	61586.5	77633.7	82417.3	4765.18	19577.7	21850.7	5.22378e-08	658.226	5.22378e-08
pos_2350	Mannopine	--	--	C20527	39254.9	55061.7	54836.5	3792.31	13155	11641.6	5.22378e-08	5.22378e-08	49.7298
pos_2347	Ile Tyr	--	--	--	1643.74	2546.46	1872.32	181.377	914.925	191.026	379.13	80.4725	374.447
pos_2339	Phentolamine	Organonitrogen compounds	Amines	--	646.61	4781.57	1029.53	3320.01	1773.23	2322.29	82.1822	5.22378e-08	5.22378e-08
pos_2335	N,N-Dihydroxy-L-phenylalanine	--	--	--	106.259	310.056	103.456	338.241	223.038	250.586	51.4021	61.9189	45.259
pos_2331	tetranor-PGEM-d6	--	--	--	507.777	699.967	750.766	5.22378e-08	5.22378e-08	5.22378e-08	5.22378e-08	5.22378e-08	5.22378e-08
pos_2330	2-nonenoylglycine	Carboxylic acids and derivatives	Amino acids, peptides, and analogues	--	2459.95	3715.53	4078.69	1286.32	3853.6	2062.61	5.22378e-08	5.22378e-08	5.22378e-08
pos_2322	Prodolic acid	Indoles and derivatives	Indolyl carboxylic acids and derivatives	C20279	107.611	1214.38	71.6727	291	608.997	270.244	46.2668	92.775	19.4365
pos_2318	MEOBENTINE	Phenol ethers	Anisoles	C11131	516.875	480.349	5.22378e-08	18.2672	5.22378e-08	5.22378e-08	5.22378e-08	5.22378e-08	5.22378e-08
pos_2312	(S)-N-Methylcoclaurine	Isoquinolines and derivatives	Benzylisoquinolines	--	940.453	1344.81	1251.26	5.22378e-08	5.22378e-08	18.5554	5.22378e-08	5.22378e-08	5.22378e-08
pos_2308	Ggstop	Carboxylic acids and derivatives	Amino acids, peptides, and analogues	--	4123.29	9021.25	3129.93	38995.6	46682.5	45495.9	6760.72	1545.63	9480.6
pos_2305	LysoPA(8:0/0:0)	Glycerophospholipids	Glycerophosphates	--	371.407	656.131	288.056	5.22378e-08	5.22378e-08	5.22378e-08	5.22378e-08	5.22378e-08	5.22378e-08
pos_2304	Convicine	Organooxygen compounds	Carbohydrates and carbohydrate conjugates	--	25.7045	232.23	5.22378e-08	636.871	2354.99	2090.77	5.22378e-08	5.22378e-08	5.22378e-08
pos_2299	N-Acetyl-9-aminominocycline, (4R)-	Organooxygen compounds	Carbohydrates and carbohydrate conjugates	--	8093.9	10334.9	10878	462.086	3987.76	2004.77	768.352	520.407	512.169
pos_2295	2-Acetamido-4-(D-alanylamino)-2,4,6-trideoxy-D-mannopyranose	--	--	C19869	18354.7	59540.2	24080.1	37586.4	54214.5	36156.2	9997.28	10934.2	7503.17
pos_2284	5-hydroxy saxagliptin	Carboxylic acids and derivatives	Amino acids, peptides, and analogues	C01789	3187.79	4436.77	4747.58	44.8742	735.105	85.7175	5.22378e-08	5.22378e-08	5.22378e-08
pos_2283	Tyrosylhydroxyproline	Carboxylic acids and derivatives	Amino acids, peptides, and analogues	--	4176.3	5125.8	5559.87	2018.29	3276.98	1649.79	5.22378e-08	5.22378e-08	5.22378e-08
pos_2280	Tryptophyl-Glycine	Carboxylic acids and derivatives	Amino acids, peptides, and analogues	--	1703.98	8827.98	2437.52	2923.75	10307.2	2757.36	210.107	309.494	227.553
pos_2278	N,N-Dimethyl-p-phenylenediamine	Organonitrogen compounds	Amines	--	170.29	133.027	357.698	122.205	399.452	499.937	381.577	413.848	203.267
pos_2277	Cysteinylglycine	Carboxylic acids and derivatives	Amino acids, peptides, and analogues	--	5.22378e-08	5.22378e-08	5.22378e-08	5.22378e-08	5.22378e-08	5.22378e-08	5.22378e-08	5.22378e-08	5.22378e-08
pos_2276	Lysyl-Valine	Carboxylic acids and derivatives	Amino acids, peptides, and analogues	--	5.22378e-08	7.21293	0.851286	5.22378e-08	5.22378e-08	5.22378e-08	5.22378e-08	5.22378e-08	5.22378e-08
pos_2271	alpha-Hydroxy-NDMA	--	--	C16345	3005.13	3884.81	4848.31	6077.83	6749.82	6827.41	5373.9	7839.2	7083.26
pos_2270	4,6-Heptadiyne-1,3-diol	Fatty Acyls	Fatty alcohols	--	225.879	368.278	402.162	537.374	590.486	554.705	473.064	715.056	630.017
pos_2261	UDP-beta-L-arabinofuranose	Pyrimidine nucleotides	Pyrimidine nucleotide sugars	--	5.22378e-08	30.0133	48.9832	239.13	270.962	89.2397	257.361	669.596	632.476
pos_2250	2,3-Dinitrophenol	Phenols	Nitrophenols	--	53971.9	55555.4	91722.1	122434	128120	128728	87636.5	122129	111532
pos_2249	2-(Hydroxymethyl)-3-(acetamidomethylene)succinate	--	--	C07663	228.768	252.441	429.77	534.802	637.13	558.352	397.459	650.465	524.864
pos_2245	L-quinate	--	--	C05951	93181.3	103044	169424	218366	233647	235718	178052	255513	230736
pos_2239	Nitrobenzodiazepine	Benzodiazepines	--	--	248475	277890	443515	562572	596999	607454	457691	630530	573690
pos_2234	5-Deoxy-D-ribose	Organooxygen compounds	Carbohydrates and carbohydrate conjugates	--	10563.5	14178.1	16148.5	20007.5	21443.2	21907	17064.5	26250.3	23522.2
pos_2232	Indoline	Indoles and derivatives	Indolines	C11135	22222.9	26939.1	39357.8	46314.4	51942	52356	41034.4	60687.1	54683.6
pos_2225	L-Arabinono-1,4-lactone	--	--	C12154	121.687	137.645	273.453	321.362	372.846	417.111	335.265	498.95	446.951
pos_2214	Aminomethyl fluorescein	Benzopyrans	1-benzopyrans	--	12.121	53.7802	153.796	141.421	5.22378e-08	5.22378e-08	863.877	1016.78	1084.78
pos_2211	Hexanoylglutamine	Carboxylic acids and derivatives	Amino acids, peptides, and analogues	--	1764.17	2729.52	2317.53	354.071	1574.8	199.679	5.22378e-08	5.22378e-08	5.22378e-08
pos_2201	Lysyltryptophan	Carboxylic acids and derivatives	Amino acids, peptides, and analogues	--	16054.1	23070.2	34389	738.261	8388.37	5695.11	62.4818	38.9955	142.108
pos_2193	Asp Asp Asp	--	--	--	9028.38	12369.8	15182.4	10863.7	842.747	479.341	37857.9	33508.1	26350.4
pos_2192	Chelirubine	--	--	--	25446.1	35839.8	44122.7	32911.9	3150.39	2128.48	111259	98007.4	76975.5
pos_2190	Leu Glu	--	--	--	588.145	1603.74	1053.01	449.852	495.381	661.662	11.5193	5.22378e-08	58.0513
pos_2186	Anileridine	Piperidines	Phenylpiperidines	C01530	8015.05	4267.74	11219.4	52.6257	764.741	266.197	5.22378e-08	5.22378e-08	5.22378e-08
pos_2185	3-Indolehydracrylic acid	Indoles and derivatives	Indolyl carboxylic acids and derivatives	--	93404.3	165816	46009.6	45550.3	35088.8	42547.2	21989.9	13759.5	13530.3
pos_2181	Indoleacetaldehyde	Indoles and derivatives	Indoles	--	5693.8	10753.6	3150.92	2857.11	2538.71	2908.51	1525.67	1464.05	1327.37
pos_2177	Isoquinoline N-oxide	--	--	--	19509.6	39890.4	9843.46	8718.01	6732.55	8221.81	4473.05	2706.51	2650.39
pos_2175	1-Benzazepine	Benzazepines	--	--	10151.9	20399.8	4801.8	4495.59	3366.83	3963.76	2135.96	1270.4	1224.09
pos_2173	VIBEGRON	Benzene and substituted derivatives	Benzylethers	--	8020.94	10510.7	12926.3	1176.94	5927.24	5734.39	5.22378e-08	5.22378e-08	5.22378e-08
pos_2172	5′-Deoxy-5′-<WBR>(methylthio)adenosine	--	--	--	1601.58	5580.08	3657.52	1860.53	811.971	576.487	4934.61	4262.04	3883.23
pos_2169	6-Hydroxy-3-succinoylpyridine	--	--	--	42.5041	215.478	21.1294	189.706	163.692	122.424	94.5268	278.738	172.35
pos_2166	L-4-Hydroxyglutamine	Carboxylic acids and derivatives	Amino acids, peptides, and analogues	--	93.0434	229.042	59.5974	68.6596	5.22378e-08	60.1559	18.5088	31.6384	8.38331
pos_2163	6'-Dehydro-6'-oxoparomamine	--	--	C00463	16946.4	30749.2	26496.9	102.462	854.958	5.22378e-08	175.484	5.22378e-08	5.22378e-08
pos_2162	3-(1-Carboxyvinyloxy)anthranilate	--	--	--	886.425	2631.39	650.61	2508.64	1814.15	1685.99	1203.1	1678.71	1277.78
pos_2144	Methionyl-Proline	Carboxylic acids and derivatives	Amino acids, peptides, and analogues	--	544.085	2357.81	951.83	787.189	4162.32	1337.88	5.22378e-08	5.22378e-08	5.22378e-08
pos_2143	((2R,3S)-3-Amino-2-hydroxy-2-(1H-imidazol-4-ylmethyl)-5-methyl)-5-methylhexanoic Acid	Carboxylic acids and derivatives	Amino acids, peptides, and analogues	--	806.172	1818.56	973.52	1004.13	1905.16	2029.22	5.22378e-08	5.22378e-08	5.22378e-08
pos_2141	5-Methyltetrahydrofolate	Pteridines and derivatives	Pterins and derivatives	--	4977.01	9866.47	6013.23	918.08	3132.3	2499.13	15.844	0.186531	5.22378e-08
pos_2140	Asn Phe	--	--	C09234	2089.1	3051.45	2961.2	585.599	1431.37	517.85	59.453	97.0537	31.9959
pos_2139	indole-3-acetyl-alanine	Carboxylic acids and derivatives	Amino acids, peptides, and analogues	--	2836.06	10525.3	1611.75	4122.45	4469.5	3575.39	5.22378e-08	5.22378e-08	5.22378e-08
pos_2138	Isoproterenol	Phenols	Benzenediols	--	11564.4	16238.2	16808.9	6390.45	13595.4	9963.86	799.548	169.073	746.074
pos_2135	3-Amino-3-(4-hydroxyphenyl)propanoate	Carboxylic acids and derivatives	Amino acids, peptides, and analogues	--	1130.97	1726.69	1506.32	313.51	542.79	324.878	5.22378e-08	5.22378e-08	0.587294
pos_2124	Gln Tyr Gly	--	--	--	13042.3	23484.5	14722.5	761.944	1690.99	1063.44	1369.19	237.802	49.9772
pos_2123	9-(beta-D-Ribofuranosyl)zeatin	Purine nucleosides	--	--	19099.1	27072.7	26361.9	915.024	8382.91	4545.23	4.7172	5.22378e-08	1.43489
pos_2122	Androstan-3alpha,17beta-diol	Organonitrogen compounds	Nitrogen mustard compounds	--	328.843	308.737	579.999	5.22378e-08	19.9609	41.0851	5.22378e-08	5.22378e-08	5.22378e-08
pos_2121	Ala Thr Val	--	--	--	431.815	863.09	820.106	5.22378e-08	5.22378e-08	5.22378e-08	5.22378e-08	5.22378e-08	5.22378e-08
pos_2120	Ser Phe	--	--	--	2339.54	3578.11	3519.23	569.2	1887.96	590.002	5.22378e-08	5.22378e-08	5.22378e-08
pos_2119	(2R)-2-Acetamido-6-hydroxy-2-(sulfanylmethyl)hex-3-enoic acid	Carboxylic acids and derivatives	Amino acids, peptides, and analogues	--	169.389	244.167	1352.2	1572.54	2548.93	6268.7	5.22378e-08	5.22378e-08	5.22378e-08
pos_2097	Lysylasparagine	Carboxylic acids and derivatives	Amino acids, peptides, and analogues	C05501	681.466	948.834	7043.08	1462.77	1481.57	3603.45	201.605	436.719	259.385
pos_2090	Styrene	Benzene and substituted derivatives	Styrenes	--	903.179	1888.86	721.832	111.739	38.2111	112.785	5.22378e-08	5.22378e-08	5.22378e-08
pos_2089	3-Methyl-3-butenyl apiosyl-(1->6)-glucoside	Fatty Acyls	Fatty acyl glycosides	--	3159.14	4545.88	4791.72	138.651	1409.83	161.339	861.291	39.449	264.393
pos_2088	Serylisoleucine	Carboxylic acids and derivatives	Amino acids, peptides, and analogues	--	120.083	284.079	227.884	5.22378e-08	5.22378e-08	39.8893	5.22378e-08	5.22378e-08	5.22378e-08
pos_2085	Bisbynin	Pyrans	--	--	952.125	2419.5	1388.2	319.436	350.178	395.511	5.22378e-08	5.22378e-08	5.22378e-08
pos_2083	(R)-3-((R)-3-Hydroxybutanoyloxy)butanoate	--	--	C05433	244.346	441.634	24.1619	56.9657	117.532	205.134	5.22378e-08	5.22378e-08	5.22378e-08
pos_2080	5-Methoxy-N-isopropyltryptamine	Indoles and derivatives	Tryptamines and derivatives	--	16806.5	26527.9	7407.45	9225.83	13876.6	16833.8	174.599	84.8635	175.816
pos_2079	N-Acetyl-3-hydroxyprocainamide	Benzene and substituted derivatives	Benzoic acids and derivatives	--	2849.88	4967.91	4264.25	1453.01	2381.67	2891.83	154.906	152.923	133.224
pos_2076	Cyanidin 3-arabinoside	Flavonoids	Flavonoid glycosides	--	3660.58	5613.52	2060.17	3433.85	1337.88	1115.78	15.7358	50.3447	5.22378e-08
pos_2074	N(6)-(Octanoyl)lysine	Carboxylic acids and derivatives	Amino acids, peptides, and analogues	--	945.827	4206.86	1653.89	1044.27	1101.2	2021.95	5.22378e-08	5.22378e-08	5.22378e-08
pos_2073	[6]-Shogaol	--	--	--	1918.67	2946.74	2077.47	699.537	1815.56	1641.36	5.22378e-08	5.22378e-08	5.22378e-08
pos_2072	4-Hydroxy-2-quinolone	--	--	C12173	5721.44	11983.3	6730.91	17885.4	10850.8	12295.7	7203.32	8872.2	6407.17
pos_2069	1-(5'-Phosphoribosyl)-5-formamido-4-imidazolecarboxamide	Imidazole ribonucleosides and ribonucleotides	1-ribosyl-imidazolecarboxamides	--	1256.1	2199.22	729.05	1570.7	772.453	637.99	5.22378e-08	5.22378e-08	11.2979
pos_2065	N-Decanoylglycine	Carboxylic acids and derivatives	Amino acids, peptides, and analogues	--	2053.4	4176.27	3197.88	2916.79	3938.85	6817.59	5.22378e-08	5.22378e-08	5.22378e-08
pos_2064	Tetrahydrobiopterin	Pteridines and derivatives	Pterins and derivatives	--	815.68	1597.15	850.802	334.463	1007.74	738.283	5.22378e-08	5.22378e-08	5.22378e-08
pos_2063	Glu Ile	--	--	--	6690.07	8553.03	8928.27	5666.58	9780.66	8523.34	29.9146	5.22378e-08	22.6856
pos_2062	3-Ethyl-5-hydroxy-4,5-dimethyl-pyrrolin-2-one	Pyrrolines	--	--	691.877	979.409	891.269	522.515	1018.6	910.625	5.22378e-08	5.22378e-08	5.22378e-08
pos_2050	Isoleucylproline	Carboxylic acids and derivatives	Amino acids, peptides, and analogues	C03470	2209.41	4706.92	2823.65	327.566	1412.07	1143.33	5.22378e-08	5.22378e-08	5.22378e-08
pos_2043	Glyoxylate	Carboxylic acids and derivatives	Carboxylic acids	--	1637.85	2064.37	3134.43	3764.24	3697.5	3938.77	2332.52	2658.67	2385.09
pos_2040	1-(2,2-Dichloroethyl)-1-nitrosourea	Organic carbonic acids and derivatives	Ureas	--	27.282	36.6434	105.423	131.467	207.85	154.628	24.926	138.765	98.0797
pos_204	N-Carbamoylputrescine	Carboximidic acids and derivatives	Carboximidic acids	C18172	5.22378e-08	16.089	5.22378e-08	5.22378e-08	5.22378e-08	5.22378e-08	5.22378e-08	5.22378e-08	25.8237
pos_2023	2-Oxo-4-methylthiobutanoic acid	Fatty Acyls	Fatty acids and conjugates	--	2891.99	3111.76	4551.05	5480.76	5905.73	5939.09	3169.78	3856.42	3272.52
pos_2020	Ammonia aspartate	Carboxylic acids and derivatives	Amino acids, peptides, and analogues	--	5163.13	5375.28	8410.69	9795.78	10473.4	10509.2	5548.01	7024.12	6134.61
pos_1993	Succinic anhydride	Carboxylic acids and derivatives	Dicarboxylic acids and derivatives	--	1214.95	1549.28	2359.89	2770.98	2409.51	2447.12	1605.61	1800.25	1916.84
pos_1992	Phosphoglycolic acid	Organic phosphoric acids and derivatives	Phosphate esters	--	87.1393	66.7068	233.61	111.785	173.793	168.28	100.556	123.002	125.596
pos_1933	2-Oxothiazolidine-4-carboxylic acid	Carboxylic acids and derivatives	Amino acids, peptides, and analogues	--	6701.68	7421.68	11600.9	13224.4	13467.3	13100.3	7830.53	8822.94	7809.38
pos_1925	thiazolinedione	Carboxylic acids and derivatives	Amino acids, peptides, and analogues	--	6983.57	8481.35	13605.3	14278	15475.9	15635.2	9019.19	10708.3	9853.13
pos_1916	(1R,16Z,24Z,29Z)-1,18-dihydroxy-12-[1-(4-hydroxy-3-methoxycyclohexyl)propan-2-yl]-19,31-dimethoxy-15,17,21,23,30,36-hexamethyl-11,27,37-trioxa-4-azatetracyclo[31.3.1.0⁴,⁹.0²⁶,²⁸]heptatriaconta-16,24,29-triene-2,3,10,14,20-pentone	Macrolide lactams	--	--	5073.75	5080.4	5654.91	9371.15	6745.15	7286.83	3608.03	4811.35	3618.69
pos_1892	Lys Val Asn Gly	--	--	C09998	121.991	139.2	97.8159	231.62	308.613	180.617	233.283	87.3468	43.838
pos_1878	PA(P-16:0/22:6(4Z,7Z,10Z,12E,16Z,19Z)-OH(14))	--	--	--	10029.3	8385.24	14853.4	11292.7	14004.2	13054	9460.82	10806.9	10728
pos_1876	Vitamin D3 / Cholecalciferol (Vitamin D3) skeleton	--	--	C17225	26636.3	17681	50785.5	29299.6	31152.7	46806.3	8122.58	29094.6	45336.4
pos_1871	Thiopalmitic Acid	Carbothioic S-acids	--	C04599	288.307	305.472	504.328	518.924	631.817	570.627	230.349	407.43	451.301
pos_1869	Stearidonic acid	Fatty Acyls	Lineolic acids and derivatives	--	1214.92	1236.71	2083.76	2051.17	2510.51	2613.27	1333.59	1831.58	1608.66
pos_1868	Cerulenin	Epoxides	Oxirane carboxylic acids and derivatives	C01044	5166.43	6361.38	8513.58	10468.3	10395.6	10550.8	6223.5	7095.81	6106.14
pos_1865	cis-2-Thujen-4-ol	Prenol lipids	Monoterpenoids	--	5.22378e-08	5.22378e-08	5.22378e-08	5.22378e-08	5.22378e-08	5.22378e-08	5.22378e-08	11.4442	38.6893
pos_1864	Tyramine	Benzene and substituted derivatives	Phenethylamines	--	62.5011	101.594	159.842	150.447	111.345	150.787	71.7474	107.477	110.535
pos_1861	PA(O-18:0/18:4(6Z,9Z,12Z,15Z))	--	--	--	18825.1	16418.9	24188.2	38672.3	8478.78	5612.91	30066.5	19297.7	12719.1
pos_1854	delta-Amorphene	Prenol lipids	Sesquiterpenoids	C17962	80.7577	169.453	594.577	339.534	303.491	3186.91	710.785	670.136	253.924
pos_1853	hydroquinidine	Cinchona alkaloids	--	--	5.22378e-08	5.22378e-08	5.22378e-08	5.22378e-08	5.22378e-08	5.22378e-08	5.22378e-08	5.22378e-08	4.04361
pos_1850	Cobinamide	Tetrapyrroles and derivatives	Metallotetrapyrroles	--	110345	77712.4	100369	153183	229658	252435	17887.7	69739.2	9747.01
pos_1841	PC(20:0/20:5(5Z,8Z,10E,14Z,17Z)-OH(12))	--	--	--	1.44505e+06	1.2654e+06	1.26054e+06	2.43166e+06	1.65508e+06	1.96181e+06	774941	766525	472528
pos_1840	PE(22:2(13Z,16Z)/20:4(5Z,8Z,11Z,14Z)-OH(20))	--	--	--	28215.9	67682.4	61121.6	43821	121120	60748.1	59702	66013.5	41076.9
pos_1830	Spermic acid 2	Carboxylic acids and derivatives	Amino acids, peptides, and analogues	C08633	60.9528	22.8845	117.841	115.063	213.989	173.532	54.0858	182.818	89.2688
pos_1827	12-hydroxyheptadecanoic acid	Fatty Acyls	Fatty acids and conjugates	--	5.4141	5.22378e-08	15.0625	5.22378e-08	5.22378e-08	5.22378e-08	15.3659	23.0311	27.5026
pos_1826	4-Vinylcyclohexene	Unsaturated hydrocarbons	Olefins	--	5.22378e-08	5.22378e-08	5.22378e-08	5.22378e-08	5.22378e-08	5.22378e-08	17.5967	5.22378e-08	14.9853
pos_1820	2-Pentadecylfuran	Heteroaromatic compounds	--	C16618	356.785	221.582	942.963	496.013	567.251	513.146	1124.16	816.881	1060.42
pos_1819	2,4-Heptadecanedione	Organooxygen compounds	Carbonyl compounds	--	576.039	375.232	1650.39	1009.86	1045.97	797.731	1715.68	1264.91	1620.52
pos_1818	Palmitoleamide	Fatty Acyls	Fatty amides	C13309	495.762	333.749	1416.89	738.446	844.982	752.438	1485.1	1151.47	1487.28
pos_1817	Exaltolide	Macrolides and analogues	--	C01561	374.139	292.786	1086.63	597.106	618.368	569.626	1222.21	954.553	1199.83
pos_1815	2-Cyclotetradecen-1-one	Organooxygen compounds	Carbonyl compounds	--	398.474	254.659	1034.38	734.178	721.902	635.836	1090.27	861.528	1060.89
pos_1812	(E)-2-(2-Octenyl)cyclopentanone	Organooxygen compounds	Carbonyl compounds	C05793	174.252	106.095	684.808	220.298	316.189	283.971	691.297	571.215	717.296
pos_1811	cis-Quinceoxepane	Oxepanes	--	--	297.203	272.676	824.751	744.043	657.057	583.503	848.958	740.674	910.151
pos_1809	(S)-(-)-Perillyl alcohol	Prenol lipids	Monoterpenoids	--	44.6247	7.21502	272.089	48.9874	70.4541	22.3382	223.457	164.491	240.007
pos_1806	Myrcene	Prenol lipids	Monoterpenoids	--	5.22378e-08	5.22378e-08	4.36034	5.22378e-08	5.22378e-08	5.22378e-08	3.3267	3.57398	7.23888
pos_1805	1-ACETYLPIPERIDINE	--	--	--	5.22378e-08	5.22378e-08	5.22378e-08	5.22378e-08	5.22378e-08	5.22378e-08	15.5165	5.57215	19.5166
pos_1804	Santene	Unsaturated hydrocarbons	Branched unsaturated hydrocarbons	--	5.22378e-08	5.22378e-08	8.99999	5.22378e-08	5.22378e-08	5.22378e-08	13.9356	12.44	16.1867
pos_1802	13-Docosenamide	Fatty Acyls	Fatty amides	--	5.22378e-08	5.22378e-08	105.878	5.22378e-08	0.152592	5.22378e-08	199.403	92.6559	306.689
pos_1798	3-hydroxypristanic acid	Prenol lipids	Diterpenoids	C06074	5.22378e-08	5.22378e-08	5.22378e-08	5.22378e-08	5.22378e-08	5.22378e-08	18.1681	5.22378e-08	13.5385
pos_179	Shoyuflavone C	Isoflavonoids	Isoflav-2-enes	--	334.061	0.583922	295.715	61.3047	39.5569	29.182	98.925	14.6375	175.294
pos_1787	DG(14:0/TXB2/0:0)	--	--	--	16043	16204.3	24587.6	40730	29744.8	31986.5	35030.1	30628.6	24980.1
pos_1785	L-Urobilin	--	--	--	335.056	484.666	303.377	301.849	153.758	130.029	7400.9	1691.44	487.148
pos_1784	(6-Isocyanatohexyl)carbamic acid 3beta-cholesteryl ester	Steroids and steroid derivatives	Cholestane steroids	--	41.1933	21.365	19.6201	94.9134	994.244	14.4704	17.9383	15.2212	20.9218
pos_1783	Calcidiol	Steroids and steroid derivatives	Vitamin D and derivatives	--	2649.94	3355.09	6401.16	2399.53	3695.9	80315.4	29248.1	13635.4	3569.4
pos_1774	2-Phytyl-1,4-naphthoquinone	Prenol lipids	Quinone and hydroquinone lipids	--	1269.63	1881.89	2412.44	4679.88	3397.39	2063.3	846.594	1167.68	1108.31
pos_1764	3-Hydroxyheptadecanoylcarnitine	Fatty Acyls	Fatty acid esters	--	866.958	902.908	1648.25	3672.79	1810.13	1502.29	377.497	3018.53	2116
pos_176	6-Thioxanthine 5'-monophosphate	Diazines	Pyrimidines and pyrimidine derivatives	--	145.54	42.5302	5.22378e-08	36.8091	34.9524	46.2627	1.87358	36.682	15.3634
pos_1756	N-Stearoyl Glutamine	Carboxylic acids and derivatives	Amino acids, peptides, and analogues	C19310	88.5187	156.51	146.558	145.323	148.53	578.031	398.331	465.281	250.132
pos_1751	LysoPC(22:0/0:0)	Glycerophospholipids	Glycerophosphocholines	--	2190.96	2802.43	4089.75	1168.46	1818.16	914.28	884.351	116.422	36.3115
pos_1750	Pristimerin	Prenol lipids	Triterpenoids	--	1032.57	1086.39	1980.96	2406.68	1994.73	1860.52	1167.97	1891.11	1880.47
pos_1744	N-(2-Aminoethyl)maleimide	Pyrrolidines	Pyrrolidones	--	11900.5	13170.4	24102	25475.1	29038.6	29881	14339.8	20115.4	17645.7
pos_1740	N-Eicosapentaenoyl Asparagine	--	--	--	186.11	335.061	21.8536	274.983	57.0092	117.022	1211.16	1245.69	544.926
pos_1733	1-Octene	Unsaturated hydrocarbons	Unsaturated aliphatic hydrocarbons	C05774	35.8283	117.305	148.957	233.309	257.648	120.154	38.5526	188.614	167.558
pos_1731	3β,19-Dihydroxychol-5-en-24-oic Acid	--	--	C10696	18180.4	25047.5	37248.2	44871	51980.7	34963.2	23131	33387.3	29789.7
pos_1730	Demethylphosphinothricin	--	--	--	2754.18	4438.96	6080.63	7164.41	8931.59	6623.44	4153.13	5172.95	5010.35
pos_1729	Raticate	Prenol lipids	Sesquiterpenoids	--	4119.42	190.881	37664.9	2514.06	4243.33	9177.84	27991	15639.9	3531.66
pos_1728	3-Pentadecylphenol	Phenols	1-hydroxy-4-unsubstituted benzenoids	C00483	112.609	167.143	20.7373	49.4725	5.22378e-08	5.22378e-08	6.14494	106.316	11.1959
pos_1721	gamma-Eudesmol rhamnoside	Prenol lipids	Sesquiterpenoids	--	110.408	36.1142	5.22378e-08	5.22378e-08	5.22378e-08	5.22378e-08	5.22378e-08	5.22378e-08	5.22378e-08
pos_1720	N-Formyl-L-aspartate	Carboxylic acids and derivatives	Amino acids, peptides, and analogues	C12058	5.22378e-08	21.1215	89.2939	55.7958	39.4	64.1273	23.4774	83.155	5.22378e-08
pos_1717	arachidonoylethanolamine	Organooxygen compounds	Carbohydrates and carbohydrate conjugates	C16300	2231.31	1518.78	2197.04	1510.17	1397.89	2956.37	1434.35	2613.46	1423
pos_1709	1-Methyl-4-phenyl-1,2,3,6-tetrahydropyridine	Pyridines and derivatives	Hydropyridines	--	18.6467	5.22378e-08	52.0018	74.4232	38.3287	13.7519	5.22378e-08	5.22378e-08	36.4499
pos_1706	Tetrahomomethionine	--	--	--	25.613	16.1712	5.22378e-08	76.0766	59.9573	85.7555	27.976	52.8475	21.4257
pos_1705	Hexosylsphingosine	Sphingolipids	Glycosphingolipids	--	39.6795	59.2527	21.5659	17.8726	5.22378e-08	5.22378e-08	5.22378e-08	5.22378e-08	5.22378e-08
pos_1701	Amphibine B	--	--	--	4293.56	5126.01	5669.08	11471.7	8199.03	7630.9	10587.5	20782.8	16487.9
pos_1700	2-Hydroxy-4-[(1R)-1-hydroxy-8-methyl-6-oxononyl]-3-methyl-2H-furan-5-one	Fatty Acyls	Fatty alcohols	--	215.214	15.6855	1169.8	106.308	26.6113	10.441	1.5975	12.24	0.355052
pos_1699	3-(N-Maleimidopropionyl)biocytin	Peptidomimetics	Hybrid peptides	--	215.23	197.231	934.051	1694.22	1660.95	1298.95	2446.27	8389.73	6755.54
pos_1698	Stachyoside A	Prenol lipids	Terpene glycosides	--	5.22378e-08	5.22378e-08	70.1622	204.464	205.451	158.107	427.18	2288.22	1765.44
pos_1696	(3beta,22E)-26,27-Dinorergosta-5,22-dien-3-ol	Steroids and steroid derivatives	Hydroxysteroids	C00988	26736.3	18897.8	73565.1	13667.6	62328.3	102185	10526.2	63669.5	11182.6
pos_1691	Nepetaside	Prenol lipids	Terpene glycosides	C19524	1.98914	20.914	1.30309	5.22378e-08	0.149718	5.22378e-08	7.60557	476.203	353.688
pos_1690	LysoPI(20:4(5Z,8Z,11Z,14Z)/0:0)	Glycerophospholipids	Glycerophosphoinositols	--	10815.3	16039.6	42752.8	77734.4	69337	59668.5	83149.9	285123	238136
pos_1686	(16Z)-14-Hydroxydocos-16-enoylcarnitine	Fatty Acyls	Fatty acid esters	C01180	348.075	10.6515	691.702	48.0854	163.087	1359.54	5.22378e-08	234.014	66.6511
pos_1685	Carboxyspermidine	--	--	C00436	5.31434	47.3796	5.22378e-08	5.22378e-08	65.2446	5.22378e-08	5.22378e-08	5.22378e-08	7.82283
pos_1684	2-Hexenoylcarnitine	Fatty Acyls	Fatty acid esters	--	34.2173	34.2939	5.22378e-08	5.22378e-08	5.22378e-08	5.22378e-08	5.22378e-08	5.22378e-08	5.22378e-08
pos_1682	PS(24:0/18:3(10,12,15)-OH(9))	--	--	C00048	1.57818e+06	1.06806e+06	798643	3.74062e+06	1.84638e+06	1.99835e+06	471026	549806	179572
pos_1671	strictosidine	Prenol lipids	Terpene glycosides	--	8315.75	555.863	53637.2	8236.78	10827.7	19400.8	83179.8	40375.1	9973.6
pos_1668	2(R)-hydroxyicosanoic acid	Fatty Acyls	Fatty acids and conjugates	--	1322.72	1172.6	1363.91	3114.19	1204.08	785.804	740.487	871.04	728.111
pos_1665	(3S,7E,9R)-4,7-Megastigmadiene-3,9-diol 9-[apiosyl-(1->6)-glucoside]	Fatty Acyls	Fatty acyl glycosides	--	70.0187	6.95399	36.7055	127.921	46.3501	37.2388	1016.41	151.715	60.0637
pos_1664	Alanyllysine	Carboxylic acids and derivatives	Amino acids, peptides, and analogues	C00272	33.2771	44.1384	23.1005	26.0637	5.22378e-08	55.805	18.3637	5.22378e-08	5.22378e-08
pos_1654	22-Angeloylbarringtogenol C	Prenol lipids	Triterpenoids	--	6922.42	11234.5	7565.53	22046.5	13804.9	13895.9	30589.6	66389.7	75623.6
pos_1653	3-hydroxypentadecanoyl carnitine	Fatty Acyls	Fatty acid esters	C04734	3983.02	3875.93	6483.16	10881.9	8549.79	9825.49	13000.8	28607.2	33123.6
pos_1651	Norgalanthamine	Amaryllidaceae alkaloids	Galanthamine-type amaryllidaceae alkaloids	C16716	5.22378e-08	1.23659	76.7793	33.6085	6.87143	57.358	1941.71	995.187	21.2397
pos_1640	(3S,4S,6R,7S)-1,10-Bisaboladiene-3,4-diol	Prenol lipids	Sesquiterpenoids	C10494	24.929	34.8596	34.4344	100.077	21.2483	15.4077	6.89526	10.3809	26.9236
pos_1631	3-alpha-Androstanediol glucuronide	Morphinans	--	--	228.04	13.1999	40.6964	714.21	54.7505	40.4795	19.1557	195.692	17.6861
pos_1628	Deoxycholic acid 3-glucuronide	Steroids and steroid derivatives	Steroidal glycosides	--	1721.71	305.215	3460.26	1007.07	262.342	280.41	67.9608	156.877	162.238
pos_1626	N-Myristoyl Threonine	Carboxylic acids and derivatives	Amino acids, peptides, and analogues	--	13.0588	5.22378e-08	5.22378e-08	14.6583	28.3041	21.3837	5.22378e-08	38.3944	16.4983
pos_1625	(3R-(3alpha,4alpha(2R*,3R*),5beta,6beta))-5-Methoxy-4-(2-methyl-3-(3-methyl-2-butenyl)oxiranyl)-1-oxaspiro(2.5)octan-6-ol carbamate	Carboxylic acids and derivatives	Amino acids, peptides, and analogues	--	35.1812	93.481	5.22378e-08	46.3364	5.22378e-08	5.22378e-08	5.22378e-08	5.22378e-08	5.22378e-08
pos_1613	alpha-Carotene	Prenol lipids	Tetraterpenoids	C04546	1152.58	1337.27	1558.1	4546.55	1554.94	1059.88	1817.09	1978.24	7180.48
pos_1597	N-Myristoyl Glutamine	Carboxylic acids and derivatives	Amino acids, peptides, and analogues	--	724.374	12.3107	5.22378e-08	125.452	5.22378e-08	5.22378e-08	48.6687	13.0605	14.3685
pos_1596	DG(11M3/9D3/0:0)	Fatty Acyls	Fatty acids and conjugates	--	36031	32870.5	31950.6	42683.9	20184.5	12674.8	36753.8	44000.7	34929.6
pos_1592	N-Nervonoyl Proline	--	--	--	16.7311	60.5244	19.9689	417.264	83.523	110.547	5.22378e-08	5.22378e-08	37.1199
pos_1588	PC(DiMe(13,5)/PGE1)	--	--	C07083	64.184	163.539	25.2542	64.3586	5.97327	36.5631	8.80665	39.4131	12.0894
pos_1585	20alpha,22beta-Dihydroxycholesterol	Steroids and steroid derivatives	Bile acids, alcohols and derivatives	--	1509.27	1699.66	2327.9	5037.09	4354.4	2799.5	5840.86	6008.89	5863.22
pos_1581	N-[(Z)-1,3-Dihydroxyoctadec-4-en-2-yl]-6-[(4-nitro-2,1,3-benzoxadiazol-7-yl)amino]hexanamide	Sphingolipids	Ceramides	--	3523.25	7918.04	3437.03	16672.1	8917.75	4746.01	13107.7	14031.1	15212.4
pos_1570	DG(i-14:0/22:6(5Z,8E,10Z,13Z,15E,19Z)-2OH(7S, 17S)/0:0)	--	--	--	12739.2	17617.2	9599.46	21670.9	10769.3	10767.8	9353.57	9195.81	8698.55
pos_1568	N-Arachidonoyl Lysine	--	--	--	850.022	1631.64	1034.36	5194.88	1005.12	340.083	144.774	144.931	103.726
pos_1565	p-Menthan-1-ol	Prenol lipids	Monoterpenoids	C03852	84.3873	5.22378e-08	106.867	139.691	125.131	68.2147	32.9076	168.241	74.737
pos_1561	Glycerylmonooleate	Organooxygen compounds	Carbohydrates and carbohydrate conjugates	--	14.1129	88.8461	5.22378e-08	4.24323	5.22378e-08	5.22378e-08	5.22378e-08	5.22378e-08	5.22378e-08
pos_1558	Tetronasin	Prenol lipids	Terpene glycosides	--	9563.76	12917.7	13619.5	32910.3	29685	19355.7	31316.5	34955.1	43351.5
pos_1554	Palmitoyl Serotonin	--	--	C04368	1597.33	969.845	2837.73	8240.16	7802.76	5833.44	13326.5	12607.9	14960.6
pos_1551	Momordicoside G	Organooxygen compounds	Carbohydrates and carbohydrate conjugates	C07056	6683.01	7368.19	9588.47	19461.5	15400.2	18468	6793	8718.44	8093.12
pos_1547	Palmitoyl N-Isopropylamide	--	--	--	7.46218	26.4103	68.914	116.982	22.2482	40.7096	79.3018	33.9432	46.5623
pos_1536	Quadrigemine A	--	--	--	29247.7	34549.2	43761.2	49480.3	47488	45241.5	27135.6	34892.9	30019.8
pos_1535	Ginsenoside Rh7	Prenol lipids	Triterpenoids	C00440	59376.6	67301.6	39456.2	83752.5	48878.9	39507.2	72106.6	55375.4	45319.7
pos_1534	Hericenone D	Prenol lipids	Monoterpenoids	--	4982.46	6107.67	5885.3	9553.03	5805.36	4574.37	24041.7	18288	11427.4
pos_1527	N-methylundec-10-enamide	--	--	--	5.22378e-08	5.22378e-08	17.993	5.22378e-08	15.0923	5.22378e-08	9.62389	5.22378e-08	23.5199
pos_1521	N-Stearoyl Tryptophan	Carboxylic acids and derivatives	Amino acids, peptides, and analogues	C19686	4523.14	2215.31	3058.9	12703.3	7645.03	8269.25	2180.29	2867.09	4406.23
pos_1516	Indole	Indoles and derivatives	Indoles	C17583	5.22378e-08	5.22378e-08	0.933068	0.0296955	0.799046	4.03655	0.00160629	0.402077	3.95077
pos_1515	Lucidenic acid C	Prenol lipids	Triterpenoids	--	361.247	576.671	152.563	357.456	194.012	102.844	95.3918	39.7353	138.985
pos_1513	DG(14:0/6 keto-PGF1alpha/0:0)	--	--	C19631	28398.9	32670.6	17231.7	32606.3	25274.5	17513.3	14948.3	16056.5	13572.8
pos_1503	Kerdlan	Stilbenes	--	--	3029.48	3182.03	4460.2	12485.6	8138.79	7729.04	7931.15	14196.3	17992.1
pos_1497	Heptanoylcholine	Organonitrogen compounds	Quaternary ammonium salts	--	968.222	1063.47	1019.39	1575.92	1367.12	1069.8	898.225	816.54	725.073
pos_1490	N-Stearoyl Arginine	Carboxylic acids and derivatives	Amino acids, peptides, and analogues	--	587.913	941.441	549.42	1409.87	618.759	302.033	855.24	712.345	1124.25
pos_1478	DG(LTE4/10:0/0:0)	--	--	--	82938.5	82592.9	145355	107117	154262	127414	60533.7	90741.4	93416.4
pos_1473	(2-Acetyloxy-3-hydroxypropyl) (E)-octadec-9-enoate	Glycerolipids	Diradylglycerols	C00637	10107.3	13926.7	13446.9	26167	19564.9	17374.3	8330.74	10206.2	10574.4
pos_1470	1-Stearoyl-rac-glycerol	Glycerolipids	Monoradylglycerols	--	11502.7	9796.97	33533.7	33859.5	30511.4	31893.1	17861.8	24165.9	24088.4
pos_1468	Stearic acid	Fatty Acyls	Fatty acids and conjugates	--	12.5137	5.22378e-08	361.805	178.36	291.145	190.806	21.7023	230.408	357.11
pos_1461	Ser Ser Trp Trp	--	--	--	5647.62	63.0111	7177.56	6936.36	3404.58	4953.72	4558.42	405.862	162.32
pos_1457	9alpha-(Angeloyloxy)-4S-hydroxy-10(14)-oplopen-3-one 4-acetate	Prenol lipids	Sesquiterpenoids	C06327	1.31864	0.116498	75.6045	5.22378e-08	32.0341	5.22378e-08	786.102	274.884	24.5471
pos_1453	Kuwanon A	Flavonoids	Flavones	--	5.22378e-08	5.22378e-08	5.22378e-08	5.22378e-08	19.0818	5.22378e-08	1496.42	161.552	5.22378e-08
pos_1451	Dynorphin (1-10) amide	Carboxylic acids and derivatives	Amino acids, peptides, and analogues	--	1018.31	1384.46	2412.91	146.703	1414.3	1159.93	6885.93	5980.24	3333.81
pos_1441	ANTIMYCIN A (A1 shown)	--	--	--	112074	14002.8	368476	191926	113912	164079	4.2285e+06	1.33104e+06	293546
pos_1439	dihydrocytochalasin B	Cytochalasans	Cytochalasins	--	396.388	358.391	108.256	286.261	44.579	3.15657	4703.55	1398.12	213.506
pos_1438	Epothilone B	Macrolides and analogues	Epothilones and analogues	C01114	2178.61	1556.54	4292.03	5734.18	3088.43	3700.72	40202.7	12563.2	3453.59
pos_1437	Androsterone glucuronide	Steroids and steroid derivatives	Steroidal glycosides	--	0.171706	5.22378e-08	5.22378e-08	5.22378e-08	5.22378e-08	5.22378e-08	442.937	166.785	0.925974
pos_1435	(14alpha,17beta,20S,22R)-14,20-Epoxy-17-hydroxy-1-oxowitha-3,5,24-trienolide	Steroids and steroid derivatives	Steroid lactones	C22288	14.0749	17.2016	29.6598	47.7471	14.1061	0.00570409	4113.58	915.47	11.0358
pos_1434	DIHYDROGEDUNIC ACID, METHYL ESTER	--	--	--	50.1451	59.8297	26.9356	71.5827	7.17527	5.22378e-08	1807.55	251.869	0.000644791
pos_1433	Leukotriene D4	Fatty Acyls	Eicosanoids	C00296	339.656	330.723	872.444	781.538	50.2202	217.564	12268.5	4222.47	726.828
pos_1430	Moxifloxacin	Quinolines and derivatives	Quinoline carboxylic acids	C04690	983.915	402.971	1733.26	1575.89	614.572	705.378	29283.3	8011.5	1455.06
pos_1428	DV 7751a	Quinolines and derivatives	Quinoline carboxylic acids	--	195.106	45.0971	745.628	238.194	62.0336	143.469	19285.4	5428.71	714.483
pos_1424	(3z)-N,N-Dimethyl-2-Oxo-3-(4,5,6,7-Tetrahydro-1h-Indol-2-Ylmethylidene)-2,3-Dihydro-1h-Indole-5-Sulfonamide	Indoles and derivatives	Indolines	C18094	17.3276	211.616	307.722	73.4503	10.1705	3.17263	15168.8	3553.28	269.627
pos_1415	3,4-Epoxy-6Z,9Z-eicosadiene	--	--	--	23866.5	18513.3	43499.6	41143.5	46677.4	36474.5	23282.5	33362.2	45717.8
pos_1402	Volicitin	--	--	C20301	5.22378e-08	7.76752	21.7483	8.10247	51.6165	5.22378e-08	5.22378e-08	4.14521	21.4246
pos_1395	N-Lauroyl Lysine	Carboxylic acids and derivatives	Amino acids, peptides, and analogues	--	69.6135	131.696	207.21	269.614	85.0822	149.989	65.8126	137.602	88.5141
pos_1389	Ser Arg Tyr	--	--	--	166343	185701	290035	336867	310411	303504	176779	252569	231294
pos_1379	1,3-Diisopropylbenzene	Benzene and substituted derivatives	Cumenes	C04203	5.22378e-08	5.22378e-08	5.22378e-08	5.22378e-08	5.22378e-08	5.22378e-08	5.22378e-08	5.22378e-08	5.22378e-08
pos_1368	4-Hydroxy-D4-neuroprostane	Fatty Acyls	Eicosanoids	--	312.806	294.051	449.81	450.129	540.915	434.459	74.8612	170.417	479.886
pos_1362	CDP-DG(16:0/PGF2alpha)	--	--	--	20302.1	25252.6	54246.1	21318.6	1249.16	46993.2	2080.04	9033.18	7855.97
pos_1352	Campesterol	Steroids and steroid derivatives	Ergostane steroids	--	1380.18	2918.17	1825.19	13315.9	8918.33	13706.9	531.88	605.958	918.976
pos_1348	beta-D-Gentiobiosyl crocetin	--	--	C22249	27.8838	43.8277	291.691	258.38	34.2132	1.91693	4755.54	1794.56	428.854
pos_1343	Sorbitan oleate	Fatty Acyls	Fatty acid esters	--	384.577	829.55	516.748	1990.73	571.397	255.131	120.513	272.824	295.492
pos_134	Hydroxydehydro Nifedipine Carboxylate	Pyridines and derivatives	Phenylpyridines	C08430	138.821	5.22378e-08	2.30605	5.22378e-08	0.364347	5.22378e-08	28.6641	5.22378e-08	44.4388
pos_1336	DG(16:0/PGJ2/0:0)	--	--	--	162652	179338	178686	208639	185394	186754	98066.5	130142	130665
pos_1332	3b,6a-Dihydroxy-alpha-ionol 9-[apiosyl-(1->6)-glucoside]	Fatty Acyls	Fatty acyl glycosides	--	242.876	235.901	25.423	173.57	64.4268	5.22378e-08	1507.63	343.697	141.102
pos_133	2-Nitrophenyl a-D-galactopyranoside	Organooxygen compounds	Carbohydrates and carbohydrate conjugates	C05176	223.604	8.1579	34.7237	6.78639	7.44101	5.22378e-08	18.243	12.5002	32.5747
pos_1316	2-Methoxy-estradiol-17beta 3-glucuronide	Steroids and steroid derivatives	Steroidal glycosides	--	59.997	5.22378e-08	454.925	67.9184	5.22378e-08	5.22378e-08	66.1562	1111.14	755.51
pos_1311	(2R,3R)-3-Methylglutamyl-5-semialdehyde-N6-lysine	--	--	--	5.22378e-08	6.40134	5.22378e-08	5.22378e-08	5.22378e-08	5.22378e-08	5.22378e-08	5.22378e-08	5.22378e-08
pos_1300	N-Palmitoyl Proline	Carboxylic acids and derivatives	Amino acids, peptides, and analogues	--	11591.3	26469.2	8654.76	35110.5	8494.59	3882.77	809.473	868.56	1019.84
pos_1298	Desglucocheirotoxin	Steroids and steroid derivatives	Steroid lactones	--	105649	7493.43	256087	43669	18244.8	34192.6	73538	36891.7	14683.4
pos_1291	O-6-deoxy-a-L-galactopyranosyl-(1->2)-O-b-D-galactopyranosyl-(1->3)-2-(acetylamino)-1,5-anhydro-2-deoxy-D-arabino-Hex-1-enitol	Organooxygen compounds	Carbohydrates and carbohydrate conjugates	C19715	47.5088	5.22378e-08	1203.24	5.22378e-08	5.22378e-08	79.8583	19.6053	952.88	547.31
pos_1290	Hovenine A	Carboxylic acids and derivatives	Amino acids, peptides, and analogues	--	7799.35	10484.4	2923.91	20321.9	9202.3	7194.22	1119.77	1368.81	1836.1
pos_1277	Arachidonic Acid (peroxide free)	--	--	--	5.22378e-08	5.22378e-08	5.22378e-08	11.0465	5.22378e-08	5.22378e-08	46.4747	95.3191	58.7787
pos_1272	Emindole SB	--	--	C16692	271.257	244.53	114.015	481.886	225.998	144.333	63.7339	81.4298	131.356
pos_1269	Dihydrolipoyl-AMP	--	--	C16507	120.953	203.693	692.954	544.878	5567.72	2756.04	448.238	3348.85	2952.37
pos_1253	4Alpha-hydroxymethyl-5alpha-cholesta-8-en-3beta-ol	Steroids and steroid derivatives	Cholestane steroids	--	2130.45	1873.21	3713.17	3697.81	2494.8	1753.64	2121.33	2325.57	2296.46
pos_1247	CL(8:0/8:0/18:2(9Z,11Z)/19:0)	Glycerophospholipids	Glycerophosphoglycerophosphoglycerols	--	62203.3	63686.9	36417.7	1252.41	76868.3	43440.2	89907.5	69727.4	106873
pos_1244	PC(P-16:0/20:5(5Z,8Z,11Z,14Z,16E)-OH(18))	--	--	--	473136	595095	446913	983147	1.12907e+06	498511	525427	427262	261956
pos_124	L-Histidine	Carboxylic acids and derivatives	Amino acids, peptides, and analogues	C12667	655.176	416.404	365.028	546.816	494.256	576.26	140.147	372.139	254.265
pos_1239	3-Quinolinecarboxylic acid, 7-((3R)-3-(1-aminocyclopropyl)-1-pyrrolidinyl)-1-((1R,2S)-2-fluorocyclopropyl)-1,4-dihydro-8-methoxy-4-oxo-	Quinolines and derivatives	Quinoline carboxylic acids	--	5.3101	2.94711	387.813	175.223	212.248	5.22378e-08	56.2735	5.22378e-08	5.22378e-08
pos_1236	2-(4-Hydroxyphenyl)-3,6-dimethoxy-8,8-dimethyl-4H,8H-benzo[1,2-b:3,4-b']dipyran-4-one	Flavonoids	Pyranoflavonoids	--	33916.2	73266.4	53846.5	18224.7	19155.1	23981.8	1055.05	138.318	2620.14
pos_1235	Bakers yeast extract	Fluorenes	--	--	1729.35	5759.88	2527.83	395.815	438.808	330.573	5.22378e-08	5.22378e-08	5.22378e-08
pos_1234	Ala Leu	--	--	C12087	1819.08	2492.52	2856.39	682.332	2171.03	1282.65	5.22378e-08	5.22378e-08	5.22378e-08
pos_1230	(1R,4Ar,5S,7R)-7-methyl-1-[(2R,3S,4R,5R,6S)-3,4,5-trihydroxy-6-(hydroxymethyl)oxan-2-yl]oxy-1,5,6,7a-tetrahydrocyclopenta[c]pyran-4a,5,7-triol	Prenol lipids	Terpene glycosides	C11045	8245.65	11525.1	14731.4	227.812	1255.01	348.625	5.22378e-08	5.22378e-08	80.8165
pos_123	D-Pipecolic acid	Carboxylic acids and derivatives	Amino acids, peptides, and analogues	C04421	5159.31	1714.48	2915.07	1059.06	1203.58	1308.45	604.881	1403.74	881.651
pos_1227	Bacilysin	--	--	--	1312.77	3368.48	1626.08	20.2182	5.22378e-08	51.6321	5.22378e-08	5.22378e-08	5.22378e-08
pos_1219	(6E,8E,10R,12Z)-10-Hydroxy-3-oxooctadecatrienoic acid	Fatty Acyls	Lineolic acids and derivatives	--	124.142	236.714	328.486	26.4601	129.698	114.614	20.7188	102.363	46.5735
pos_1216	Hyaluronan biosynthesis, precursor 1	Organooxygen compounds	Carbohydrates and carbohydrate conjugates	C20915	570.019	1109.49	112.722	145.05	5.22378e-08	5.22378e-08	5.22378e-08	5.22378e-08	5.22378e-08
pos_1214	Asparaginylarginine	Carboxylic acids and derivatives	Amino acids, peptides, and analogues	--	1678.29	4457.26	4684.86	691.406	1152.52	1262.28	5.22378e-08	5.22378e-08	10.171
pos_1212	Phe Ala	--	--	--	1536.87	3828.03	2394.7	257.4	1932.26	44.4645	5.22378e-08	5.22378e-08	5.22378e-08
pos_1206	Favipiravir	Diazines	Pyrazines	--	71.731	9.89801	40.0599	20.9395	10.5879	31.9461	24.9545	57.9217	32.8066
pos_1195	D-Pantothenic acid hemicalcium salt	--	--	C08186	24004	22616.4	7832.94	5129.98	5402.58	4987.82	3692.27	2965.23	3602.8
pos_1190	Tavulin	Prenol lipids	Terpene lactones	--	2027.83	3435.48	3410.06	245.87	2003.41	1222.72	5.22378e-08	5.22378e-08	5.22378e-08
pos_1189	N-Valerylglycine methyl ester	--	--	--	75.7529	5.22378e-08	5.22378e-08	5.22378e-08	5.22378e-08	5.22378e-08	5.22378e-08	5.22378e-08	5.22378e-08
pos_1186	estradiol alone	Steroids and steroid derivatives	Oxosteroids	--	7800.34	11334.9	11525.4	2100.51	6528.62	3094.89	1024.16	587.801	831.38
pos_1184	Leu Thr	--	--	--	1318.33	2804.04	2834.96	152.671	2363.68	980.009	5.22378e-08	5.22378e-08	5.22378e-08
pos_1183	Serylleucine	Carboxylic acids and derivatives	Amino acids, peptides, and analogues	--	4027.23	7397.44	8197.28	295.74	2821.61	1700.02	5.22378e-08	5.22378e-08	5.22378e-08
pos_1182	6-Aminohexanoate	Fatty Acyls	Fatty acids and conjugates	C16573	2109.89	3947.65	3588.27	428.004	2240.14	1379.81	5.22378e-08	5.22378e-08	5.22378e-08
pos_1179	Succinoadenosine	Purine nucleosides	--	C16143	2674.08	5092.49	1000.18	3176.95	3334.54	5082.94	5.22378e-08	73.2299	5.22378e-08
pos_1177	Endalin	Pyrimidine nucleosides	Pyrimidine 2',3'-dideoxyribonucleosides	--	1197.99	2737.68	154.211	1650.13	2075.1	3566.21	5.22378e-08	32.4732	5.22378e-08
pos_1167	Vigabatrin	Carboxylic acids and derivatives	Amino acids, peptides, and analogues	--	1134.43	1041.75	552.256	5.22378e-08	5.22378e-08	5.22378e-08	5.22378e-08	5.22378e-08	5.22378e-08
pos_1164	Ethyl 2-hydroxy-3-(3-indolyl)propanoate glucoside	Fatty Acyls	Fatty acyl glycosides	--	138.988	307.768	118.836	5.22378e-08	5.22378e-08	5.22378e-08	5.22378e-08	5.22378e-08	5.22378e-08
pos_1162	Taraxinic acid glucosyl ester	Prenol lipids	Terpene lactones	--	4645.17	12418.8	12697.2	22430.6	24949.3	32755	318.666	24.9933	242.906
pos_1161	Glu Phe	--	--	--	6308.38	10365.5	7975.09	3836.88	7290.35	5172.73	5.22378e-08	5.22378e-08	5.22378e-08
pos_1158	Val Gln	--	--	C12650	1331.53	2913	1892.52	384.952	2213.12	1933.41	5.22378e-08	5.22378e-08	5.22378e-08
pos_1156	Rothin B	Prenol lipids	Terpene lactones	C16635	792.926	1377.44	1604.37	45.3711	967.549	511.338	5.22378e-08	5.22378e-08	5.22378e-08
pos_1154	(R)-S-Lactoylglutathione	Carboxylic acids and derivatives	Amino acids, peptides, and analogues	C18590	991.445	1405.59	477.139	262.4	5.22378e-08	5.22378e-08	5.22378e-08	5.22378e-08	5.22378e-08
pos_1153	2,3-dihydro-1,4-benzodioxin-2-ylmethyl dimethylcarbamate	--	--	--	1031.48	3809.65	424.151	1112.5	1610.66	1843.74	5.22378e-08	5.22378e-08	5.22378e-08
pos_1151	Benzyl alcohol	Benzene and substituted derivatives	Benzyl alcohols	C00837	828.825	1471.21	616.039	456.512	981.46	861.95	429.761	5.22378e-08	25.2317
pos_1147	Toluene	Benzene and substituted derivatives	Toluenes	--	823.649	1557.67	1064.63	233.815	1076.52	1199.21	404.683	5.22378e-08	5.22378e-08
pos_1146	(5R,6S)-3-(2-Carbamoyloxyethylsulfanyl)-6-(1-hydroxyethyl)-7-oxo-4-thia-1-azabicyclo[3.2.0]hept-2-ene-2-carboxylic acid	Carboxylic acids and derivatives	Amino acids, peptides, and analogues	--	27793	36718.7	21967.3	13873.8	16349.9	29802.2	713.532	235.738	789.879
pos_1145	6-Hydroxy-8-methyl-8-azabicyclo[3.2.1]octan-3-yl 3-hydroxy-2-phenylpropanoate	Tropane alkaloids	--	--	1013.98	1654.2	1394.83	499.93	551.225	822.334	20.7765	22.2342	33.4553
pos_1137	3-dimethylsulfoniopropionaldehyde	Organooxygen compounds	Carbonyl compounds	--	376.465	741.135	561.273	255.277	560.402	609.159	221.392	21.8885	31.0573
pos_1136	L-Phenylalanine	Carboxylic acids and derivatives	Amino acids, peptides, and analogues	C11721	20341.9	25772.3	22030	21392.6	22998	26399.4	13814	7385.24	6984.29
pos_1135	trans-Cinnamic acid	Cinnamic acids and derivatives	Cinnamic acids	--	3094.93	4589.72	3453.28	2785.8	3337.17	4019.03	1868.91	749.913	718.424
[truncated: 1,685 more rows]

## Sheet: Table S3
Table S3. PERANOVA model fitting results.
	Df	SumOfSqs	R²	F	Pr (>F)
Model	2	1087.43	0.453907	2.49357	0.0062
Residual	6	1308.28	0.546093	NA	NA
Total	8	2395.71	1	NA	NA
Results of Mahalanobis/Euclidean/Hotelling’s T² Tests
SampleID	Group	Mahalanobis_Distance	Mahalanobis_Outlier	Euclidean_Ratio	Euclidean_Outlier	Hotelling_T2_p	Hotelling_Outlier	Final_Outlier
EBM-1	EBM	1.33333	FALSE	0.51757	FALSE	0.57735	FALSE	FALSE
EMB-2	EBM	1.33333	FALSE	0.646993	FALSE	0.57735	FALSE	FALSE
EMB-3	EBM	1.33333	FALSE	0.835437	FALSE	0.57735	FALSE	FALSE
NAU-1	NAU	1.33333	FALSE	0.916886	FALSE	0.57735	FALSE	FALSE
NAU-2	NAU	1.33333	FALSE	0.57994	FALSE	0.57735	FALSE	FALSE
NAU-3	NAU	1.33333	FALSE	0.503175	FALSE	0.57735	FALSE	FALSE
CYP-1	CYP	1.33333	FALSE	0.735591	FALSE	0.57735	FALSE	FALSE
CYP-2	CYP	1.33333	FALSE	0.514392	FALSE	0.57735	FALSE	FALSE
CYP-3	CYP	1.33333	FALSE	0.750018	FALSE	0.57735	FALSE	FALSE

## Sheet: Table S4
Table S4. Sequencing Quality Statistical Results.
Sample	Clean Reads	Clean Bases(G)	GC(%)	N(%)	Q20(%)	Q30(%)
EMB-1	28202767	8443035318	56.79	0	98.07	93.15
EMB-2	22047684	6601319202	54.92	0	98.24	93.7
EMB-3	25171288	7537485986	57.01	0	97.93	92.73
NAU-1	21938168	6567779810	58.04	0	97.98	92.93
NAU-2	23370943	6997618168	58.37	0	97.8	92.34
NAU-3	20535967	6150258796	58.05	0	97.75	92.15
CYP-1	26073638	7807867064	57.16	0.01	97.66	92.97
CYP-2	21136211	6328014752	55.83	0	97.97	92.82
CYP-3	20665814	6186949912	54.75	0	98.03	93.2
